# Supplementary material for: The regulatory effect of 6-TG on lncRNA–miRNA–mRNA ceRNA network in triple-negative breast cancer cell line
Source: Biosci Rep. 2021 Feb 3;41(2):BSR20203890. doi: 10.1042/BSR20203890 (PMC7859320; doi:10.1042/BSR20203890)
Supplement: Supplementary Tables S1-S6 [file BSR-2020-3890_supp.zip]

Archive with 6 entries (6 files):
- BSR-2020-3890_suppST1.xlsx
- BSR-2020-3890_suppST2.xlsx
- BSR-2020-3890_suppST3.xlsx
- BSR-2020-3890_suppST4.xlsx
- BSR-2020-3890_suppST5.xlsx
- BSR-2020-3890_suppST6.docx
