# Supplementary material for: The regulatory effect of 6-TG on lncRNA–miRNA–mRNA ceRNA network in triple-negative breast cancer cell line
Source: Biosci Rep. 2021 Feb 3;41(2):BSR20203890. doi: 10.1042/BSR20203890 (PMC7859320; doi:10.1042/BSR20203890)
Supplement: Supplementary Tables S1-S6 [file BSR-2020-3890_supp.zip › BSR-2020-3890_suppST1.xlsx]

## Sheet: Diff_genes_heatmap_MDAMB231T
Table S1: Differently Expressed mRNAs of MDA-MB-231 under 6-TG treatment.
Regulation	Ensembl ID	log2 Fold Change	Adj.Pval
Up	ENSG00000273673	6.07811	1.83e-06
Up	ENSG00000273709	5.24799	0.00268
Up	ENSG00000223224	5.13837	7.94e-06
Up	ENSG00000199024	5.08232	0.000523
Up	ENSG00000238554	4.91057	0.000471
Up	ENSG00000221066	4.73602	0.00222
Up	ENSG00000277942	4.73284	0.00511
Up	ENSG00000239953	4.62813	0.00344
Up	ENSG00000283418	4.53514	0.00719
Up	ENSG00000242140	4.44006	0.00375
Up	ENSG00000221288	4.38579	5.88e-05
Up	ENSG00000221500	4.33168	0.00186
Up	ENSG00000223238	4.27101	1.28e-05
Up	ENSG00000207775	4.23213	0.00364
Up	ENSG00000268465	4.14585	0.00115
Up	ENSG00000276926	4.02964	0.00362
Up	ENSG00000229918	4.00718	0.000232
Up	ENSG00000206989	3.96802	0.000189
Up	ENSG00000200142	3.92752	6.42e-05
Up	ENSG00000285873	3.87971	2.19e-06
Up	ENSG00000252494	3.87174	0.000459
Up	ENSG00000200879	3.85237	0.000533
Up	ENSG00000207475	3.82033	6.16e-06
Up	ENSG00000272533	3.81669	0.00134
Up	ENSG00000266569	3.79465	0.00393
Up	ENSG00000270681	3.77616	6.12e-06
Up	ENSG00000236799	3.76568	8.52e-06
Up	ENSG00000271052	3.76431	0.000937
Up	ENSG00000206582	3.75686	0.00552
Up	ENSG00000264063	3.75541	0.0471
Up	ENSG00000222610	3.75461	0.00135
Up	ENSG00000200314	3.74449	2.14e-06
Up	ENSG00000240211	3.73611	0.00179
Up	ENSG00000207750	3.72421	0.0164
Up	ENSG00000214736	3.71504	3.09e-05
Up	ENSG00000244270	3.71287	0.00815
Up	ENSG00000271002	3.69062	0.000746
Up	ENSG00000201558	3.65322	0.000447
Up	ENSG00000276292	3.6336	0.00426
Up	ENSG00000281053	3.61871	0.000145
Up	ENSG00000284419	3.6137	0.0605
Up	ENSG00000239272	3.60584	0.000235
Up	ENSG00000252469	3.58847	0.000412
Up	ENSG00000252473	3.57887	0.00204
Up	ENSG00000232600	3.55938	0.004
Up	ENSG00000200924	3.55785	0.0188
Up	ENSG00000260490	3.53979	0.000409
Up	ENSG00000199890	3.5342	0.00386
Up	ENSG00000283293	3.52361	0.0715
Up	ENSG00000188710	3.51413	3.57e-06
Up	ENSG00000222650	3.50214	0.00409
Up	ENSG00000273450	3.49892	8.21e-05
Up	ENSG00000207217	3.47188	6.14e-05
Up	ENSG00000274474	3.46593	0.00181
Up	ENSG00000273730	3.45571	0.00143
Up	ENSG00000276777	3.43057	3.43e-05
Up	ENSG00000262074	3.43055	2.32e-05
Up	ENSG00000231066	3.40104	2.13e-05
Up	ENSG00000213033	3.37809	1.93e-05
Up	ENSG00000261359	3.37167	3.66e-06
Up	ENSG00000265470	3.36139	0.034
Up	ENSG00000240163	3.35634	0.000369
Up	ENSG00000206634	3.35277	0.0147
Up	ENSG00000264494	3.34956	0.000376
Up	ENSG00000278236	3.34553	0.00276
Up	ENSG00000231888	3.34224	0.000271
Up	ENSG00000285999	3.33896	1.04e-05
Up	ENSG00000264279	3.32383	0.0493
Up	ENSG00000206755	3.32199	0.00132
Up	ENSG00000262202	3.32081	0.000109
Up	ENSG00000280004	3.31704	3.35e-05
Up	ENSG00000267088	3.30768	0.000194
Up	ENSG00000232133	3.30386	0.00014
Up	ENSG00000271781	3.30322	2.69e-05
Up	ENSG00000222489	3.29037	0.00642
Up	ENSG00000264462	3.28141	0.0553
Up	ENSG00000251988	3.28003	0.000589
Up	ENSG00000244425	3.27218	0.0121
Up	ENSG00000274510	3.26608	0.03
Up	ENSG00000223023	3.24547	0.00484
Up	ENSG00000230047	3.2379	0.000284
Up	ENSG00000221539	3.22349	0.0442
Up	ENSG00000201999	3.22266	0.00411
Up	ENSG00000221753	3.22177	0.0156
Up	ENSG00000274569	3.21885	5.87e-06
Up	ENSG00000196114	3.21819	0.00141
Up	ENSG00000275550	3.20024	0.0433
Up	ENSG00000175305	3.19873	2.09e-06
Up	ENSG00000168003	3.19834	1.19e-06
Up	ENSG00000225224	3.19137	0.00184
Up	ENSG00000224324	3.18227	0.049
Up	ENSG00000261204	3.17939	0.000517
Up	ENSG00000253825	3.17671	0.00203
Up	ENSG00000252222	3.17549	0.0933
Up	ENSG00000254983	3.17172	0.0152
Up	ENSG00000254995	3.17056	0.000137
Up	ENSG00000241157	3.15337	0.00118
Up	ENSG00000225364	3.15218	0.000983
Up	ENSG00000231903	3.13298	0.00325
Up	ENSG00000119922	3.13028	1.26e-06
Up	ENSG00000241499	3.12396	0.00029
Up	ENSG00000263235	3.09932	6.4e-06
Up	ENSG00000251366	3.0774	0.00796
Up	ENSG00000242175	3.06993	0.00653
Up	ENSG00000253112	3.06246	0.00641
Up	ENSG00000266643	3.05898	0.0136
Up	ENSG00000224080	3.05556	5.06e-05
Up	ENSG00000259169	3.05133	0.0447
Up	ENSG00000197644	3.04467	0.000367
Up	ENSG00000271361	3.03728	0.00196
Up	ENSG00000240974	3.03654	0.0273
Up	ENSG00000101898	3.03472	0.0471
Up	ENSG00000265136	3.02919	3.78e-06
Up	ENSG00000232273	3.02862	0.000487
Up	ENSG00000286224	3.02852	0.000296
Up	ENSG00000272911	3.02751	0.066
Up	ENSG00000207151	3.02164	0.00487
Up	ENSG00000276575	3.01654	0.0108
Up	ENSG00000232312	3.01367	1.6e-06
Up	ENSG00000276216	3.00898	0.00884
Up	ENSG00000252947	3.00876	1.56e-05
Up	ENSG00000263934	3.00241	1.22e-05
Up	ENSG00000231808	2.9973	0.000369
Up	ENSG00000230184	2.97333	0.016
Up	ENSG00000241568	2.97107	0.00082
Up	ENSG00000225798	2.96785	0.0188
Up	ENSG00000277452	2.96482	0.00979
Up	ENSG00000260368	2.96326	2.78e-05
Up	ENSG00000282975	2.95971	5.59e-05
Up	ENSG00000277946	2.949	0.00708
Up	ENSG00000273760	2.94412	0.000161
Up	ENSG00000262623	2.93502	5.35e-05
Up	ENSG00000212182	2.93106	0.0228
Up	ENSG00000240750	2.93097	0.0351
Up	ENSG00000277504	2.93003	0.00264
Up	ENSG00000269032	2.92809	0.0204
Up	ENSG00000242829	2.92716	0.00848
Up	ENSG00000276662	2.92693	0.000246
Up	ENSG00000215190	2.92461	8.08e-06
Up	ENSG00000278838	2.92422	0.033
Up	ENSG00000228369	2.92031	0.0022
Up	ENSG00000258469	2.91642	0.00462
Up	ENSG00000229118	2.91289	0.000564
Up	ENSG00000248633	2.9087	0.0448
Up	ENSG00000265395	2.90826	0.0204
Up	ENSG00000243968	2.90718	0.0426
Up	ENSG00000234750	2.89165	0.000166
Up	ENSG00000280235	2.89146	0.000314
Up	ENSG00000263409	2.88626	0.0486
Up	ENSG00000254762	2.88144	0.00149
Up	ENSG00000214305	2.88078	0.048
Up	ENSG00000252010	2.87446	1.09e-06
Up	ENSG00000206625	2.86772	0.0303
Up	ENSG00000271751	2.86643	0.0167
Up	ENSG00000202379	2.86337	0.00504
Up	ENSG00000262248	2.85812	0.00219
Up	ENSG00000189057	2.8552	1.6e-06
Up	ENSG00000280311	2.84681	9.8e-05
Up	ENSG00000225513	2.84504	0.00019
Up	ENSG00000207331	2.84045	0.0388
Up	ENSG00000228470	2.83928	0.0135
Up	ENSG00000254675	2.83405	0.0216
Up	ENSG00000270722	2.82305	0.00632
Up	ENSG00000264519	2.82033	0.0393
Up	ENSG00000257526	2.82005	0.0108
Up	ENSG00000260466	2.81448	0.000502
Up	ENSG00000176046	2.81339	1.35e-06
Up	ENSG00000250539	2.80908	2.54e-05
Up	ENSG00000267255	2.80894	0.00119
Up	ENSG00000200473	2.80695	0.000155
Up	ENSG00000266126	2.80648	0.0141
Up	ENSG00000232630	2.7944	1.6e-06
Up	ENSG00000256642	2.7914	0.000815
Up	ENSG00000176933	2.78925	1.31e-05
Up	ENSG00000265867	2.78044	0.00118
Up	ENSG00000205413	2.77794	1.64e-06
Up	ENSG00000269656	2.7743	0.000232
Up	ENSG00000238880	2.77113	0.0498
Up	ENSG00000203286	2.76886	0.00133
Up	ENSG00000232303	2.76451	0.000296
Up	ENSG00000221545	2.76319	0.0625
Up	ENSG00000286064	2.76024	0.00271
Up	ENSG00000276250	2.74456	0.00932
Up	ENSG00000253021	2.74057	0.000372
Up	ENSG00000256789	2.73695	0.00545
Up	ENSG00000254500	2.73605	0.0352
Up	ENSG00000123901	2.73535	2.1e-06
Up	ENSG00000237848	2.73454	0.0445
Up	ENSG00000280864	2.73017	0.00121
Up	ENSG00000270808	2.72888	0.000191
Up	ENSG00000255156	2.72659	0.00044
Up	ENSG00000201469	2.72493	0.0129
Up	ENSG00000207975	2.72103	0.000399
Up	ENSG00000230702	2.71772	0.0546
Up	ENSG00000242689	2.71592	7.77e-06
Up	ENSG00000068976	2.71591	3.29e-06
Up	ENSG00000270062	2.71387	0.000487
Up	ENSG00000231691	2.71214	5.17e-05
Up	ENSG00000135114	2.71143	1.26e-06
Up	ENSG00000237139	2.71079	0.00272
Up	ENSG00000200355	2.70957	0.0292
Up	ENSG00000254106	2.70737	0.0151
Up	ENSG00000235354	2.70645	0.0542
Up	ENSG00000214289	2.70339	0.00025
Up	ENSG00000223313	2.69954	0.0427
Up	ENSG00000255004	2.68855	4.41e-06
Up	ENSG00000261159	2.68788	0.000172
Up	ENSG00000198464	2.68345	1.6e-06
Up	ENSG00000221520	2.68085	0.0203
Up	ENSG00000225750	2.66781	0.000843
Up	ENSG00000207632	2.66654	0.0576
Up	ENSG00000266185	2.65972	0.00162
Up	ENSG00000272540	2.65873	0.000503
Up	ENSG00000271532	2.65767	0.00356
Up	ENSG00000270587	2.65684	0.00345
Up	ENSG00000250068	2.65509	0.0021
Up	ENSG00000223254	2.6546	0.0018
Up	ENSG00000271853	2.65343	6.64e-05
Up	ENSG00000007968	2.64564	1.09e-06
Up	ENSG00000253754	2.64473	0.00122
Up	ENSG00000252464	2.64236	0.0852
Up	ENSG00000206820	2.63867	0.0725
Up	ENSG00000258556	2.63706	0.000978
Up	ENSG00000201451	2.62654	0.0429
Up	ENSG00000227376	2.62476	0.00355
Up	ENSG00000202310	2.62176	0.00205
Up	ENSG00000206588	2.61493	0.00761
Up	ENSG00000201512	2.61404	2.37e-05
Up	ENSG00000221303	2.61224	0.0158
Up	ENSG00000280176	2.61156	0.0694
Up	ENSG00000128408	2.61154	8.71e-06
Up	ENSG00000142528	2.60574	1.26e-06
Up	ENSG00000176020	2.60412	1.14e-05
Up	ENSG00000234199	2.6012	0.000135
Up	ENSG00000269392	2.59931	0.0123
Up	ENSG00000271524	2.5967	0.00661
Up	ENSG00000276763	2.59591	0.0119
Up	ENSG00000224421	2.59079	0.0603
Up	ENSG00000252212	2.59079	0.0464
Up	ENSG00000260286	2.58253	0.000202
Up	ENSG00000270190	2.57692	0.000165
Up	ENSG00000257222	2.57529	0.0124
Up	ENSG00000252448	2.56838	0.0417
Up	ENSG00000239183	2.56698	5.54e-05
Up	ENSG00000213167	2.56558	3.29e-05
Up	ENSG00000254847	2.56414	0.00171
Up	ENSG00000238386	2.56385	0.0949
Up	ENSG00000244006	2.56276	0.0115
Up	ENSG00000256464	2.5583	6.66e-06
Up	ENSG00000231967	2.55746	0.0339
Up	ENSG00000249947	2.55533	0.000412
Up	ENSG00000200075	2.55161	0.000556
Up	ENSG00000252658	2.5501	0.0605
Up	ENSG00000218073	2.54872	0.00475
Up	ENSG00000272375	2.54465	0.000783
Up	ENSG00000277371	2.54354	0.0156
Up	ENSG00000254418	2.54323	0.0442
Up	ENSG00000279536	2.54299	0.000144
Up	ENSG00000281484	2.54219	0.0298
Up	ENSG00000235378	2.54127	0.0711
Up	ENSG00000163263	2.53798	3.29e-05
Up	ENSG00000275334	2.53754	0.0308
Up	ENSG00000276672	2.53664	1.19e-06
Up	ENSG00000222351	2.53518	0.0432
Up	ENSG00000223692	2.53242	0.00871
Up	ENSG00000220563	2.52949	0.00219
Up	ENSG00000233090	2.52629	0.0366
Up	ENSG00000265452	2.52525	0.0741
Up	ENSG00000235183	2.52333	0.000736
Up	ENSG00000258446	2.52079	0.00362
Up	ENSG00000233222	2.51996	0.00242
Up	ENSG00000206682	2.51918	0.0243
Up	ENSG00000279181	2.51917	0.0515
Up	ENSG00000119917	2.51888	1.6e-06
Up	ENSG00000231884	2.5124	0.0576
Up	ENSG00000277759	2.51091	0.0907
Up	ENSG00000244399	2.50992	0.0529
Up	ENSG00000224132	2.50875	0.00594
Up	ENSG00000206926	2.50706	0.0469
Up	ENSG00000267852	2.50337	0.0247
Up	ENSG00000269855	2.50109	7.9e-05
Up	ENSG00000262358	2.49791	0.0112
Up	ENSG00000232142	2.49774	0.077
Up	ENSG00000197019	2.49693	1.6e-06
Up	ENSG00000178977	2.49626	2.01e-05
Up	ENSG00000250645	2.49154	0.00655
Up	ENSG00000140830	2.49129	1.3e-06
Up	ENSG00000239419	2.48766	0.0668
Up	ENSG00000240602	2.48711	5.5e-06
Up	ENSG00000275939	2.48454	0.0621
Up	ENSG00000274380	2.48033	0.0727
Up	ENSG00000243847	2.47651	0.0468
Up	ENSG00000276601	2.47576	0.0145
Up	ENSG00000231641	2.4755	2.24e-06
Up	ENSG00000270591	2.4745	3.1e-05
Up	ENSG00000255348	2.47292	0.0133
Up	ENSG00000227741	2.47258	3.46e-05
Up	ENSG00000264500	2.47108	0.00928
Up	ENSG00000201501	2.47103	0.0599
Up	ENSG00000264566	2.47046	7.8e-05
Up	ENSG00000233799	2.47013	0.0608
Up	ENSG00000250731	2.46928	0.00106
Up	ENSG00000256108	2.46921	0.00425
Up	ENSG00000239280	2.4677	0.00327
Up	ENSG00000226180	2.46755	4.67e-06
Up	ENSG00000257519	2.46573	2.49e-05
Up	ENSG00000221044	2.46259	0.00196
Up	ENSG00000278636	2.46254	0.0726
Up	ENSG00000272509	2.45634	0.0278
Up	ENSG00000254484	2.45197	0.00315
Up	ENSG00000232754	2.45193	0.00309
Up	ENSG00000254432	2.45116	0.0232
Up	ENSG00000237437	2.44714	4.22e-06
Up	ENSG00000229808	2.44678	4.39e-06
Up	ENSG00000264978	2.44623	0.000617
Up	ENSG00000268070	2.4449	0.000602
Up	ENSG00000253224	2.44346	1.6e-05
Up	ENSG00000230801	2.44166	0.0717
Up	ENSG00000226284	2.43953	0.00188
Up	ENSG00000181016	2.43904	2.19e-06
Up	ENSG00000255893	2.439	0.000861
Up	ENSG00000259618	2.43497	0.0585
Up	ENSG00000237501	2.43448	0.0353
Up	ENSG00000119737	2.43335	1.68e-05
Up	ENSG00000273946	2.43157	0.000274
Up	ENSG00000279075	2.43111	0.00929
Up	ENSG00000274210	2.42783	0.0151
Up	ENSG00000241563	2.42683	0.000132
Up	ENSG00000269487	2.42508	0.00277
Up	ENSG00000273682	2.42083	0.0359
Up	ENSG00000184659	2.41572	4.61e-06
Up	ENSG00000206914	2.41561	0.079
Up	ENSG00000233924	2.41475	0.000368
Up	ENSG00000130544	2.41305	2.19e-06
Up	ENSG00000260633	2.41198	4.41e-06
Up	ENSG00000231795	2.41021	0.0508
Up	ENSG00000250614	2.40934	0.00744
Up	ENSG00000258359	2.40766	0.00403
Up	ENSG00000213976	2.40307	8.13e-05
Up	ENSG00000213412	2.40279	0.00521
Up	ENSG00000237273	2.39935	0.00134
Up	ENSG00000165244	2.39917	1.12e-05
Up	ENSG00000187229	2.39724	1.22e-05
Up	ENSG00000277483	2.3892	0.0121
Up	ENSG00000127588	2.38769	9.21e-06
Up	ENSG00000255074	2.38488	2.56e-05
Up	ENSG00000267758	2.38487	0.000621
Up	ENSG00000276757	2.38187	0.0564
Up	ENSG00000221662	2.38084	0.0475
Up	ENSG00000224967	2.3797	0.000339
Up	ENSG00000281842	2.37967	0.0503
Up	ENSG00000276641	2.37914	0.0537
Up	ENSG00000233560	2.37656	4.46e-05
Up	ENSG00000273165	2.37294	0.0206
Up	ENSG00000179859	2.37145	2.15e-06
Up	ENSG00000262655	2.37102	3.07e-06
Up	ENSG00000254691	2.36949	0.00365
Up	ENSG00000259298	2.36862	0.00501
Up	ENSG00000266017	2.36838	0.00118
Up	ENSG00000276029	2.36838	0.00118
Up	ENSG00000185291	2.36666	0.000104
Up	ENSG00000241959	2.36616	0.0759
Up	ENSG00000230914	2.36352	3.33e-05
Up	ENSG00000280704	2.36238	0.0209
Up	ENSG00000270902	2.36006	2.19e-06
Up	ENSG00000266038	2.35805	0.0214
Up	ENSG00000199545	2.35524	0.0739
Up	ENSG00000240106	2.35442	0.00217
Up	ENSG00000169403	2.35253	3.12e-06
Up	ENSG00000269901	2.35128	0.0011
Up	ENSG00000267745	2.35123	2.51e-05
Up	ENSG00000241350	2.35119	0.0685
Up	ENSG00000110876	2.35082	1.71e-05
Up	ENSG00000201680	2.35052	0.08
Up	ENSG00000226640	2.34724	0.00067
Up	ENSG00000236115	2.34626	0.0403
Up	ENSG00000251105	2.34519	0.0526
Up	ENSG00000254872	2.34196	2.19e-06
Up	ENSG00000242325	2.34105	0.0171
Up	ENSG00000235246	2.34073	0.0273
Up	ENSG00000271483	2.3398	0.0488
Up	ENSG00000283672	2.33767	0.0552
Up	ENSG00000229953	2.33678	0.000602
Up	ENSG00000200816	2.33637	0.00723
Up	ENSG00000272175	2.33632	0.0154
Up	ENSG00000248211	2.33503	0.0176
Up	ENSG00000252452	2.3338	0.0255
Up	ENSG00000253024	2.33373	0.0717
Up	ENSG00000271643	2.33255	2.58e-05
Up	ENSG00000242999	2.3323	0.0429
Up	ENSG00000224579	2.32838	0.00161
Up	ENSG00000201003	2.3254	0.0276
Up	ENSG00000200095	2.32432	0.0544
Up	ENSG00000212145	2.32316	0.032
Up	ENSG00000236559	2.32298	0.025
Up	ENSG00000255753	2.32032	0.00316
Up	ENSG00000269103	2.3167	0.0678
Up	ENSG00000120738	2.31412	1.35e-06
Up	ENSG00000252397	2.3124	0.0559
Up	ENSG00000260345	2.31157	0.00014
Up	ENSG00000183423	2.31081	3.03e-06
Up	ENSG00000226276	2.3104	0.0038
Up	ENSG00000250011	2.30792	0.00141
Up	ENSG00000275495	2.30745	0.00642
Up	ENSG00000224221	2.30632	0.00172
Up	ENSG00000213060	2.30407	0.0382
Up	ENSG00000112599	2.29821	5.33e-06
Up	ENSG00000166341	2.29691	2.84e-06
Up	ENSG00000260447	2.29681	0.0013
Up	ENSG00000265137	2.29671	0.0558
Up	ENSG00000206633	2.2903	0.0149
Up	ENSG00000240663	2.28929	0.059
Up	ENSG00000286098	2.28818	0.0193
Up	ENSG00000235748	2.28512	0.0183
Up	ENSG00000223092	2.28511	0.0583
Up	ENSG00000251391	2.28443	0.0377
Up	ENSG00000268756	2.27686	0.000269
Up	ENSG00000238311	2.27065	0.0803
Up	ENSG00000236388	2.26511	0.00874
Up	ENSG00000272263	2.26465	0.00408
Up	ENSG00000260955	2.26423	0.0159
Up	ENSG00000268618	2.26195	0.00249
Up	ENSG00000267667	2.26103	0.0602
Up	ENSG00000225839	2.26017	0.0941
Up	ENSG00000211581	2.25898	0.0594
Up	ENSG00000256673	2.25745	0.00272
Up	ENSG00000125997	2.25578	1.02e-05
Up	ENSG00000166401	2.25322	2.48e-06
Up	ENSG00000156427	2.25209	7.06e-05
Up	ENSG00000264339	2.25118	0.0076
Up	ENSG00000162086	2.24971	1.35e-06
Up	ENSG00000261267	2.24544	0.0207
Up	ENSG00000280422	2.24336	1.66e-05
Up	ENSG00000254180	2.23902	9.27e-06
Up	ENSG00000277591	2.23765	0.0196
Up	ENSG00000196756	2.23653	1.64e-06
Up	ENSG00000284740	2.23628	1.6e-05
Up	ENSG00000126562	2.23412	3.66e-06
Up	ENSG00000222414	2.23312	0.0528
Up	ENSG00000160951	2.23199	3.95e-05
Up	ENSG00000269318	2.23005	1.34e-05
Up	ENSG00000243370	2.22784	0.0335
Up	ENSG00000087074	2.22649	1.38e-06
Up	ENSG00000281491	2.22637	0.000128
Up	ENSG00000241172	2.22554	0.0374
Up	ENSG00000241175	2.22353	0.0229
Up	ENSG00000244134	2.22174	0.0039
Up	ENSG00000173728	2.21945	2.06e-05
Up	ENSG00000203472	2.21895	0.00833
Up	ENSG00000213509	2.21239	0.00447
Up	ENSG00000223203	2.21118	0.0541
Up	ENSG00000233844	2.2107	0.00196
Up	ENSG00000264391	2.20996	0.0574
Up	ENSG00000249753	2.20669	0.053
Up	ENSG00000202392	2.20539	0.0724
Up	ENSG00000212567	2.20279	0.0678
Up	ENSG00000238103	2.20168	0.0448
Up	ENSG00000278066	2.20102	0.0278
Up	ENSG00000182308	2.20084	2.41e-05
Up	ENSG00000231296	2.20004	0.0292
Up	ENSG00000201594	2.19894	0.0453
Up	ENSG00000243650	2.19817	0.00145
Up	ENSG00000162231	2.1974	1.26e-06
Up	ENSG00000233502	2.1957	0.0598
Up	ENSG00000201545	2.19283	0.0563
Up	ENSG00000256944	2.1896	0.00754
Up	ENSG00000261782	2.18774	0.0178
Up	ENSG00000237530	2.18765	0.0025
Up	ENSG00000258964	2.18341	0.0448
Up	ENSG00000265226	2.18304	0.0361
Up	ENSG00000251323	2.1821	0.000134
Up	ENSG00000272405	2.17861	2.01e-05
Up	ENSG00000252897	2.1784	0.0477
Up	ENSG00000255959	2.17836	0.0372
Up	ENSG00000272940	2.178	0.00355
Up	ENSG00000261588	2.17068	0.0269
Up	ENSG00000238516	2.17063	0.0757
Up	ENSG00000129646	2.17049	2.19e-06
Up	ENSG00000260911	2.16991	0.000539
Up	ENSG00000207280	2.16937	0.00614
Up	ENSG00000132773	2.16926	2.19e-05
Up	ENSG00000212135	2.16844	0.00214
Up	ENSG00000070669	2.16553	1.19e-06
Up	ENSG00000255222	2.16543	0.00143
Up	ENSG00000231194	2.16514	0.016
Up	ENSG00000238724	2.16354	0.0303
Up	ENSG00000202343	2.16175	9.76e-05
Up	ENSG00000256034	2.1608	0.00143
Up	ENSG00000259013	2.16005	0.0668
Up	ENSG00000263105	2.15864	0.0601
Up	ENSG00000254783	2.15649	0.000318
Up	ENSG00000149781	2.15556	6.96e-06
Up	ENSG00000242876	2.15515	0.0632
Up	ENSG00000167716	2.15405	3.57e-06
Up	ENSG00000101306	2.15298	2.57e-06
Up	ENSG00000276592	2.15263	0.00622
Up	ENSG00000250057	2.15211	0.0175
Up	ENSG00000233509	2.15046	0.00461
Up	ENSG00000275025	2.14665	0.0372
Up	ENSG00000251654	2.14442	0.00398
Up	ENSG00000238963	2.14194	0.0263
Up	ENSG00000271924	2.14038	0.00563
Up	ENSG00000282512	2.14021	0.02
Up	ENSG00000263167	2.13716	0.00222
Up	ENSG00000225648	2.13711	2.06e-06
Up	ENSG00000274364	2.13375	0.0472
Up	ENSG00000248629	2.13309	0.0506
Up	ENSG00000227195	2.13265	0.000129
Up	ENSG00000229046	2.13241	0.0248
Up	ENSG00000213830	2.12858	0.000155
Up	ENSG00000257359	2.12562	0.00163
Up	ENSG00000275740	2.1254	0.00559
Up	ENSG00000252218	2.12426	0.0728
Up	ENSG00000200883	2.12288	0.0468
Up	ENSG00000235127	2.1228	0.00469
Up	ENSG00000279681	2.12133	0.00599
Up	ENSG00000206739	2.12036	0.0794
Up	ENSG00000238366	2.12021	0.0709
Up	ENSG00000239579	2.11445	0.0154
Up	ENSG00000129749	2.11241	9.98e-06
Up	ENSG00000258568	2.11168	6.34e-05
Up	ENSG00000221331	2.10915	0.0486
Up	ENSG00000233330	2.10857	0.00124
Up	ENSG00000269125	2.10709	0.0261
Up	ENSG00000235912	2.10695	0.0474
Up	ENSG00000258531	2.10613	0.079
Up	ENSG00000273369	2.10597	0.0277
Up	ENSG00000240571	2.10588	0.00902
Up	ENSG00000234789	2.10407	0.0488
Up	ENSG00000280068	2.10308	0.00189
Up	ENSG00000230758	2.10163	0.0469
Up	ENSG00000214203	2.10131	0.00102
Up	ENSG00000259685	2.10063	0.0152
Up	ENSG00000234319	2.09897	0.0523
Up	ENSG00000261433	2.09774	0.00568
Up	ENSG00000230799	2.09665	0.000169
Up	ENSG00000250796	2.09628	0.0807
Up	ENSG00000234523	2.09595	0.0508
Up	ENSG00000223280	2.09541	0.0476
Up	ENSG00000267561	2.09377	0.000115
Up	ENSG00000271550	2.09353	0.00176
Up	ENSG00000259287	2.09322	0.000334
Up	ENSG00000215458	2.09285	1.83e-06
Up	ENSG00000168564	2.09238	1.6e-06
Up	ENSG00000256984	2.09196	2.98e-05
Up	ENSG00000277411	2.09133	0.0688
Up	ENSG00000240589	2.09124	0.0474
Up	ENSG00000267102	2.09099	8.71e-06
Up	ENSG00000210194	2.08809	0.0418
Up	ENSG00000274314	2.08809	0.0418
Up	ENSG00000236261	2.08396	0.00179
Up	ENSG00000224691	2.08288	0.0574
Up	ENSG00000231181	2.08101	0.00931
Up	ENSG00000285857	2.07887	0.000208
Up	ENSG00000270140	2.07721	0.0387
Up	ENSG00000261816	2.07652	0.0977
Up	ENSG00000204779	2.07575	6.22e-05
Up	ENSG00000264885	2.07527	7.63e-05
Up	ENSG00000227331	2.07412	0.00163
Up	ENSG00000201342	2.07251	0.054
Up	ENSG00000206924	2.07157	0.0223
Up	ENSG00000215930	2.07019	0.049
Up	ENSG00000259205	2.06976	9.98e-05
Up	ENSG00000272186	2.06705	0.0618
Up	ENSG00000088356	2.06616	1.38e-06
Up	ENSG00000271127	2.06552	5.08e-05
Up	ENSG00000273265	2.0648	0.0567
Up	ENSG00000224680	2.0619	0.00806
Up	ENSG00000256098	2.0617	0.0485
Up	ENSG00000259006	2.0617	0.000171
Up	ENSG00000238109	2.06169	0.000133
Up	ENSG00000057468	2.06156	1.99e-05
Up	ENSG00000240470	2.06102	0.0599
Up	ENSG00000268743	2.0601	0.0378
Up	ENSG00000257954	2.05935	0.00995
Up	ENSG00000248919	2.05751	0.00305
Up	ENSG00000259746	2.05531	0.000218
Up	ENSG00000259407	2.05525	0.000329
Up	ENSG00000228415	2.05432	0.0181
Up	ENSG00000272656	2.05153	0.0394
Up	ENSG00000200966	2.05137	0.064
Up	ENSG00000241907	2.0495	0.0728
Up	ENSG00000166166	2.04701	9.89e-06
Up	ENSG00000267456	2.04689	0.0533
Up	ENSG00000161281	2.04622	0.00257
Up	ENSG00000212535	2.04615	0.0486
Up	ENSG00000258673	2.04566	0.00675
Up	ENSG00000266969	2.04368	0.0232
Up	ENSG00000242699	2.04188	0.0471
Up	ENSG00000232363	2.04177	0.0231
Up	ENSG00000164309	2.04115	1.35e-06
Up	ENSG00000206603	2.04043	0.0914
Up	ENSG00000275609	2.04034	0.0506
Up	ENSG00000223547	2.04017	1.19e-05
Up	ENSG00000261692	2.03993	0.0101
Up	ENSG00000241479	2.03852	4.89e-06
Up	ENSG00000268157	2.03799	7.03e-05
Up	ENSG00000266936	2.03761	0.0149
Up	ENSG00000240132	2.03754	0.000714
Up	ENSG00000270872	2.03683	0.044
Up	ENSG00000258344	2.036	0.00277
Up	ENSG00000116254	2.03219	2.65e-06
Up	ENSG00000234183	2.02857	0.011
Up	ENSG00000163472	2.02834	1.6e-06
Up	ENSG00000157315	2.02753	0.000123
Up	ENSG00000240429	2.02346	0.000102
Up	ENSG00000279347	2.02222	6.55e-05
Up	ENSG00000253955	2.02179	5.65e-05
Up	ENSG00000249572	2.02022	0.0081
Up	ENSG00000241547	2.01947	0.0201
Up	ENSG00000167772	2.01924	8.94e-06
Up	ENSG00000279757	2.01908	0.0516
Up	ENSG00000207363	2.01672	0.0617
Up	ENSG00000206897	2.01144	0.0546
Up	ENSG00000065328	2.01118	3.57e-06
Up	ENSG00000228352	2.01089	0.00254
Up	ENSG00000238151	2.00938	0.00219
Up	ENSG00000212123	2.00903	2.4e-05
Up	ENSG00000263988	2.00862	0.0436
Up	ENSG00000251229	2.0075	0.00054
Up	ENSG00000265005	2.00607	0.0123
Up	ENSG00000144655	2.00588	1.83e-06
Up	ENSG00000196152	2.0035	4.49e-06
Up	ENSG00000236308	2.00313	0.00829
Up	ENSG00000253251	2.00312	5.68e-05
Up	ENSG00000257122	2.0028	8.88e-06
Up	ENSG00000282712	1.99746	0.00104
Up	ENSG00000278635	1.99541	0.000261
Up	ENSG00000137965	1.99389	2.22e-06
Up	ENSG00000183134	1.99043	0.000135
Up	ENSG00000280047	1.98971	6.16e-06
Up	ENSG00000224642	1.98948	0.000257
Up	ENSG00000226890	1.98862	0.0381
Up	ENSG00000201291	1.98829	0.0573
Up	ENSG00000256683	1.98804	3.34e-06
Up	ENSG00000260729	1.98724	0.000185
Up	ENSG00000238131	1.98703	8.49e-05
Up	ENSG00000229585	1.98626	0.0369
Up	ENSG00000201372	1.98598	0.0605
Up	ENSG00000245928	1.98337	4.83e-05
Up	ENSG00000226851	1.983	0.00162
Up	ENSG00000159588	1.98177	1.83e-06
Up	ENSG00000232679	1.98056	0.000849
Up	ENSG00000164045	1.98034	2.19e-06
Up	ENSG00000259113	1.98026	0.00909
Up	ENSG00000269952	1.98009	0.0484
Up	ENSG00000234393	1.97717	0.00014
Up	ENSG00000265205	1.97603	0.000714
Up	ENSG00000242893	1.97526	0.0547
Up	ENSG00000146094	1.97444	4.12e-06
Up	ENSG00000258210	1.97436	0.00606
Up	ENSG00000243359	1.97419	0.0522
Up	ENSG00000279507	1.97384	0.0492
Up	ENSG00000269946	1.97356	0.00287
Up	ENSG00000271874	1.97224	0.00193
Up	ENSG00000265170	1.97152	0.0208
Up	ENSG00000228527	1.97045	0.00774
Up	ENSG00000240441	1.96786	0.00189
Up	ENSG00000275401	1.96465	0.0139
Up	ENSG00000277965	1.96386	0.0751
Up	ENSG00000273365	1.96308	0.000399
Up	ENSG00000226942	1.96291	0.000965
Up	ENSG00000248996	1.96195	0.00885
Up	ENSG00000256564	1.9617	0.000719
Up	ENSG00000264402	1.95846	0.0749
Up	ENSG00000159899	1.95799	1.6e-06
Up	ENSG00000265802	1.95747	0.087
Up	ENSG00000242668	1.95665	0.0958
Up	ENSG00000137313	1.95504	4.91e-06
Up	ENSG00000262652	1.95393	0.000647
Up	ENSG00000240445	1.95291	0.000245
Up	ENSG00000252456	1.95192	0.0487
Up	ENSG00000232466	1.9514	0.000932
Up	ENSG00000264056	1.94989	0.0418
Up	ENSG00000254979	1.94866	0.0031
Up	ENSG00000278311	1.94779	0.00306
Up	ENSG00000269755	1.94597	0.0198
Up	ENSG00000237664	1.94583	0.0765
Up	ENSG00000136870	1.94539	2.32e-06
Up	ENSG00000281195	1.94436	0.0007
Up	ENSG00000275056	1.94432	0.00208
Up	ENSG00000276505	1.94399	0.0585
Up	ENSG00000241542	1.94126	0.0534
Up	ENSG00000236047	1.94059	0.000792
Up	ENSG00000256504	1.93881	0.0523
Up	ENSG00000244356	1.93647	0.0976
Up	ENSG00000276281	1.93566	0.0535
Up	ENSG00000231595	1.93546	8.48e-06
Up	ENSG00000268886	1.93342	0.0347
Up	ENSG00000258479	1.93319	0.000176
Up	ENSG00000277728	1.93212	4.51e-05
Up	ENSG00000200674	1.93198	0.0382
Up	ENSG00000273986	1.93057	0.0547
Up	ENSG00000255474	1.93012	0.000293
Up	ENSG00000263567	1.9277	0.000253
Up	ENSG00000231305	1.92769	8.68e-06
Up	ENSG00000241357	1.92551	0.0422
Up	ENSG00000164695	1.92509	2.19e-06
Up	ENSG00000260193	1.92277	4.62e-06
Up	ENSG00000176125	1.92153	0.00803
Up	ENSG00000240203	1.92101	0.0534
Up	ENSG00000270052	1.92079	0.0231
Up	ENSG00000267027	1.92042	0.0492
Up	ENSG00000279641	1.92032	0.000316
Up	ENSG00000273212	1.91937	0.0366
Up	ENSG00000212171	1.91924	0.0582
Up	ENSG00000243173	1.91474	0.0483
Up	ENSG00000170835	1.91394	0.000139
Up	ENSG00000135069	1.91344	2.65e-06
Up	ENSG00000186594	1.91246	8.71e-06
Up	ENSG00000254905	1.9116	0.00708
Up	ENSG00000244165	1.90979	2.85e-06
Up	ENSG00000271819	1.90958	0.0488
Up	ENSG00000244391	1.90768	0.0262
Up	ENSG00000272994	1.90698	8.74e-06
Up	ENSG00000099974	1.90673	0.0293
Up	ENSG00000236145	1.90667	0.00167
Up	ENSG00000238186	1.90476	0.00593
Up	ENSG00000267648	1.90271	0.000425
Up	ENSG00000257941	1.90093	0.00817
Up	ENSG00000231861	1.90018	0.000719
Up	ENSG00000262837	1.89969	0.0338
Up	ENSG00000104221	1.89949	3.44e-06
Up	ENSG00000155438	1.89921	3.05e-05
Up	ENSG00000273432	1.89859	0.00509
Up	ENSG00000277161	1.89841	7.25e-06
Up	ENSG00000240733	1.89794	0.0855
Up	ENSG00000251774	1.89781	0.0692
Up	ENSG00000169136	1.89721	2.64e-06
Up	ENSG00000274598	1.89662	0.00438
Up	ENSG00000206816	1.89656	0.0495
Up	ENSG00000235700	1.89616	0.0252
Up	ENSG00000267776	1.89609	0.000645
Up	ENSG00000278598	1.89469	0.0943
Up	ENSG00000250312	1.89443	4.55e-05
Up	ENSG00000279268	1.89185	0.00284
Up	ENSG00000180747	1.89133	4.62e-06
Up	ENSG00000236018	1.89095	0.00757
Up	ENSG00000263238	1.89085	0.0422
Up	ENSG00000250764	1.89084	0.00223
Up	ENSG00000197540	1.89078	2.26e-05
Up	ENSG00000271797	1.88756	1.65e-05
Up	ENSG00000266664	1.88704	0.0421
Up	ENSG00000211645	1.88646	0.00233
Up	ENSG00000283756	1.88609	0.0281
Up	ENSG00000280614	1.8837	0.00419
Up	ENSG00000227734	1.88214	1.26e-06
Up	ENSG00000258976	1.88076	0.000286
Up	ENSG00000217078	1.88038	0.0852
Up	ENSG00000270558	1.87922	0.024
Up	ENSG00000273189	1.87912	0.00178
Up	ENSG00000230697	1.8791	0.0446
Up	ENSG00000233956	1.87883	0.0413
Up	ENSG00000227413	1.87864	0.0299
Up	ENSG00000228485	1.87692	0.0358
Up	ENSG00000234500	1.87555	0.00702
Up	ENSG00000241020	1.87545	0.0226
Up	ENSG00000273975	1.87545	0.0327
Up	ENSG00000239577	1.87542	0.0585
Up	ENSG00000261613	1.87468	0.000172
Up	ENSG00000199855	1.87431	0.0495
Up	ENSG00000248564	1.87318	0.0932
Up	ENSG00000272361	1.87148	0.000273
Up	ENSG00000280239	1.87124	1.64e-05
Up	ENSG00000164002	1.87089	1.38e-05
Up	ENSG00000202259	1.87017	0.0492
Up	ENSG00000106404	1.86933	3.35e-06
Up	ENSG00000264217	1.86808	0.0419
Up	ENSG00000237851	1.86772	0.0552
Up	ENSG00000285711	1.8654	0.00123
Up	ENSG00000269321	1.86452	0.0943
Up	ENSG00000263595	1.86374	0.0213
Up	ENSG00000224621	1.86347	0.044
Up	ENSG00000117877	1.86289	1.26e-05
Up	ENSG00000255176	1.86278	9.55e-05
Up	ENSG00000090612	1.86271	3.57e-06
Up	ENSG00000118412	1.86242	1.64e-06
Up	ENSG00000239462	1.8587	0.000869
Up	ENSG00000254207	1.85765	0.0564
Up	ENSG00000269693	1.85737	0.000191
Up	ENSG00000199150	1.85543	0.0419
Up	ENSG00000221442	1.85523	0.0502
Up	ENSG00000165917	1.85515	6.16e-05
Up	ENSG00000180245	1.8551	6.16e-06
Up	ENSG00000200563	1.85419	0.0492
Up	ENSG00000252779	1.85419	0.0492
Up	ENSG00000277589	1.85412	0.00646
Up	ENSG00000274717	1.85361	0.00028
Up	ENSG00000278344	1.85283	0.0448
Up	ENSG00000170122	1.85181	9.14e-05
Up	ENSG00000279093	1.85169	0.0504
Up	ENSG00000166024	1.85169	4.65e-06
Up	ENSG00000171451	1.85103	0.000499
Up	ENSG00000207327	1.85094	0.0501
Up	ENSG00000198746	1.85027	9.31e-06
Up	ENSG00000170684	1.84865	2.98e-06
Up	ENSG00000235837	1.84714	0.00884
Up	ENSG00000252060	1.84633	0.0488
Up	ENSG00000120616	1.84518	1.35e-06
Up	ENSG00000263015	1.84487	0.0397
Up	ENSG00000239005	1.84438	0.064
Up	ENSG00000262810	1.84404	0.0601
Up	ENSG00000222455	1.84204	0.05
Up	ENSG00000272489	1.8418	0.00028
Up	ENSG00000104825	1.8414	1.6e-06
Up	ENSG00000234841	1.84117	0.00125
Up	ENSG00000245556	1.83987	3.44e-06
Up	ENSG00000269951	1.83833	0.00294
Up	ENSG00000180139	1.838	2.07e-05
Up	ENSG00000239701	1.8376	0.0807
Up	ENSG00000251168	1.83605	0.0476
Up	ENSG00000251279	1.83399	0.00727
Up	ENSG00000135999	1.83304	1.6e-06
Up	ENSG00000212643	1.8323	0.0556
Up	ENSG00000272084	1.83155	1.19e-05
Up	ENSG00000175213	1.83054	2.14e-06
Up	ENSG00000231977	1.83048	0.00394
Up	ENSG00000259624	1.82972	0.00285
Up	ENSG00000104691	1.82963	2.07e-06
Up	ENSG00000280010	1.82878	0.000904
Up	ENSG00000187848	1.82624	8.07e-05
Up	ENSG00000129173	1.82604	1.64e-06
Up	ENSG00000274885	1.82585	0.0311
Up	ENSG00000202533	1.82535	0.0509
Up	ENSG00000230176	1.82471	0.00129
Up	ENSG00000183239	1.82166	0.0635
Up	ENSG00000188785	1.82143	3.07e-06
Up	ENSG00000215695	1.8211	0.00432
Up	ENSG00000260891	1.81974	0.025
Up	ENSG00000272269	1.81966	0.000642
Up	ENSG00000276131	1.81622	0.00187
Up	ENSG00000168806	1.81207	8.57e-06
Up	ENSG00000262903	1.81207	1.48e-05
Up	ENSG00000275878	1.81199	0.0642
Up	ENSG00000286072	1.81138	0.00122
Up	ENSG00000131471	1.80996	1.84e-05
Up	ENSG00000006016	1.80887	2.65e-05
Up	ENSG00000253347	1.8087	0.0163
Up	ENSG00000111291	1.80835	0.000184
Up	ENSG00000239510	1.80802	0.00167
Up	ENSG00000113369	1.80611	3.91e-06
Up	ENSG00000277692	1.80567	0.00361
Up	ENSG00000271734	1.80533	0.0352
Up	ENSG00000143110	1.805	2.72e-05
Up	ENSG00000124762	1.80443	1.83e-06
Up	ENSG00000183604	1.80155	6.98e-05
Up	ENSG00000278356	1.80009	0.026
Up	ENSG00000215023	1.79947	0.0246
Up	ENSG00000274113	1.79944	0.00454
Up	ENSG00000250656	1.79907	0.00103
Up	ENSG00000269937	1.79873	2.23e-05
Up	ENSG00000272056	1.7986	0.000513
Up	ENSG00000276650	1.79817	0.049
Up	ENSG00000200534	1.79793	0.0258
Up	ENSG00000272606	1.79743	0.00263
Up	ENSG00000285531	1.79738	0.0365
Up	ENSG00000197332	1.79618	7.03e-05
Up	ENSG00000236478	1.79587	0.00926
Up	ENSG00000228335	1.79524	0.00172
Up	ENSG00000226138	1.79333	0.0747
Up	ENSG00000239671	1.79234	0.0653
Up	ENSG00000122687	1.79121	1.26e-05
Up	ENSG00000276573	1.78767	0.0781
Up	ENSG00000243560	1.78603	0.0486
Up	ENSG00000236527	1.78547	0.0031
Up	ENSG00000206489	1.78543	0.0367
Up	ENSG00000255201	1.78499	0.00124
Up	ENSG00000173080	1.78414	0.00288
Up	ENSG00000252755	1.78334	0.0886
Up	ENSG00000267547	1.78261	0.00314
Up	ENSG00000279041	1.78198	0.000701
Up	ENSG00000180929	1.78072	7.65e-05
Up	ENSG00000274001	1.78012	0.0182
Up	ENSG00000230948	1.77991	0.0159
Up	ENSG00000185761	1.77752	6.68e-06
Up	ENSG00000237322	1.77587	0.0153
Up	ENSG00000263883	1.77512	0.00879
Up	ENSG00000180385	1.77506	3.2e-06
Up	ENSG00000282804	1.77479	0.0633
Up	ENSG00000240869	1.77419	0.0983
Up	ENSG00000254846	1.77404	0.0777
Up	ENSG00000263993	1.77332	0.0608
Up	ENSG00000286129	1.77158	0.000125
Up	ENSG00000255094	1.77092	0.00561
Up	ENSG00000230606	1.7708	8.96e-06
Up	ENSG00000235313	1.768	0.0046
Up	ENSG00000267440	1.76705	0.0557
Up	ENSG00000146834	1.76701	3.72e-06
Up	ENSG00000276718	1.76696	0.0127
Up	ENSG00000243005	1.76537	0.0491
Up	ENSG00000124713	1.76522	3.33e-05
Up	ENSG00000184492	1.76313	4.58e-05
Up	ENSG00000237977	1.76246	0.0379
Up	ENSG00000256625	1.76127	0.002
Up	ENSG00000286012	1.75949	0.0247
Up	ENSG00000225840	1.75943	0.00636
Up	ENSG00000196584	1.75912	7.44e-06
Up	ENSG00000265648	1.75806	0.0899
Up	ENSG00000184205	1.75645	3.43e-06
Up	ENSG00000260011	1.75619	0.00945
Up	ENSG00000261628	1.75575	0.0453
Up	ENSG00000286149	1.75461	0.0257
Up	ENSG00000249996	1.75457	0.000369
Up	ENSG00000227941	1.7536	0.0625
Up	ENSG00000229983	1.75315	0.0226
Up	ENSG00000236677	1.74919	0.0102
Up	ENSG00000235677	1.74908	0.00461
Up	ENSG00000263338	1.74862	0.037
Up	ENSG00000236867	1.74789	0.00563
Up	ENSG00000075407	1.74573	4.45e-06
Up	ENSG00000167384	1.74551	3.57e-06
Up	ENSG00000124201	1.74373	1.35e-06
Up	ENSG00000279148	1.74098	0.000286
Up	ENSG00000125551	1.7404	0.000357
Up	ENSG00000278719	1.74015	2.56e-05
Up	ENSG00000264573	1.73947	0.0677
Up	ENSG00000131480	1.73908	2.19e-06
Up	ENSG00000267496	1.73868	4.57e-05
Up	ENSG00000272277	1.73545	0.0468
Up	ENSG00000258636	1.7342	0.034
Up	ENSG00000078814	1.73343	6.28e-06
Up	ENSG00000186652	1.73318	5.14e-05
Up	ENSG00000262848	1.73089	0.0158
Up	ENSG00000242615	1.73084	8.44e-06
Up	ENSG00000167550	1.73068	3.39e-05
Up	ENSG00000170836	1.73057	2.14e-06
Up	ENSG00000187559	1.73009	6.7e-05
Up	ENSG00000213385	1.72864	0.00359
Up	ENSG00000167513	1.72797	0.000201
Up	ENSG00000227676	1.72756	0.0166
Up	ENSG00000264083	1.72751	0.00672
Up	ENSG00000220583	1.72727	0.00284
Up	ENSG00000258510	1.72519	0.0078
Up	ENSG00000258753	1.72398	0.0323
Up	ENSG00000282386	1.72348	0.000515
Up	ENSG00000231882	1.72326	0.0433
Up	ENSG00000277957	1.7232	0.00374
Up	ENSG00000253598	1.72186	0.000784
Up	ENSG00000249025	1.72112	0.0491
Up	ENSG00000269896	1.71884	0.00035
Up	ENSG00000100263	1.71787	2.76e-06
Up	ENSG00000243207	1.71737	1e-05
Up	ENSG00000196421	1.7165	1.05e-05
Up	ENSG00000262712	1.71596	0.000512
Up	ENSG00000277794	1.71578	0.0469
Up	ENSG00000175564	1.71504	5.2e-06
Up	ENSG00000179331	1.71455	0.000427
Up	ENSG00000245025	1.71422	0.0137
Up	ENSG00000265458	1.71385	0.0162
Up	ENSG00000158869	1.71363	0.00353
Up	ENSG00000260773	1.7136	0.0083
Up	ENSG00000224985	1.70976	0.00518
Up	ENSG00000258808	1.70969	0.0324
Up	ENSG00000224669	1.70957	0.0215
Up	ENSG00000160336	1.70947	1.64e-06
Up	ENSG00000275632	1.70946	0.00216
Up	ENSG00000185745	1.70934	3.57e-06
Up	ENSG00000229203	1.70717	0.0329
Up	ENSG00000269524	1.70609	0.012
Up	ENSG00000283201	1.70589	0.018
Up	ENSG00000260949	1.70564	0.000137
Up	ENSG00000255256	1.70559	0.0144
Up	ENSG00000285080	1.70547	0.00565
Up	ENSG00000200448	1.70437	0.0419
Up	ENSG00000222297	1.70437	0.0419
Up	ENSG00000213872	1.70398	0.045
Up	ENSG00000240399	1.70397	0.000575
Up	ENSG00000272379	1.70348	0.0201
Up	ENSG00000207736	1.70313	0.0419
Up	ENSG00000152193	1.7026	2.19e-06
Up	ENSG00000242970	1.70202	0.0553
Up	ENSG00000233540	1.70177	0.000305
Up	ENSG00000258454	1.70052	0.0452
Up	ENSG00000162461	1.69999	9.82e-05
Up	ENSG00000223718	1.69791	0.0823
Up	ENSG00000207635	1.6979	0.0325
Up	ENSG00000203588	1.69781	0.00777
Up	ENSG00000245711	1.69777	5.67e-05
Up	ENSG00000261737	1.69773	0.000123
Up	ENSG00000275936	1.69658	0.00069
Up	ENSG00000188033	1.69631	2.54e-05
Up	ENSG00000273476	1.69621	0.00252
Up	ENSG00000254791	1.69611	0.0417
Up	ENSG00000273240	1.69599	0.00913
Up	ENSG00000255343	1.69522	0.0591
Up	ENSG00000265542	1.69471	2.19e-06
Up	ENSG00000258012	1.69409	0.00078
Up	ENSG00000261061	1.69401	0.000293
Up	ENSG00000254479	1.69138	0.000641
Up	ENSG00000244308	1.69134	0.0515
Up	ENSG00000276720	1.68992	0.00123
Up	ENSG00000271862	1.68842	9.9e-05
Up	ENSG00000258876	1.68765	0.000241
Up	ENSG00000267530	1.68751	0.000146
Up	ENSG00000176076	1.68676	0.000246
Up	ENSG00000258839	1.68638	2.42e-06
Up	ENSG00000243402	1.68611	0.0291
Up	ENSG00000167840	1.6861	2.65e-06
Up	ENSG00000225000	1.68514	0.0123
Up	ENSG00000241015	1.68437	2.39e-06
Up	ENSG00000132326	1.6841	9.01e-06
Up	ENSG00000224321	1.68241	0.000871
Up	ENSG00000226329	1.68083	9.76e-06
Up	ENSG00000260500	1.67964	0.0977
Up	ENSG00000197472	1.67851	3.87e-06
Up	ENSG00000225401	1.67824	0.000908
Up	ENSG00000267394	1.67733	0.0787
Up	ENSG00000136161	1.67711	3.04e-05
Up	ENSG00000214783	1.67649	1.82e-05
Up	ENSG00000236305	1.6754	0.00849
Up	ENSG00000236184	1.67487	0.000986
Up	ENSG00000226952	1.67474	0.0597
Up	ENSG00000202297	1.67415	0.0419
Up	ENSG00000212354	1.6737	0.0419
Up	ENSG00000169203	1.67296	9.31e-06
Up	ENSG00000274918	1.67213	0.00221
Up	ENSG00000213703	1.66943	2.12e-05
Up	ENSG00000259529	1.66943	0.000941
Up	ENSG00000198000	1.66916	2.14e-06
Up	ENSG00000152117	1.66871	8.26e-06
Up	ENSG00000213799	1.6686	2.67e-06
Up	ENSG00000131097	1.66827	9.93e-05
Up	ENSG00000273342	1.66784	0.0678
Up	ENSG00000272681	1.66614	6.67e-05
Up	ENSG00000085840	1.66606	8.18e-06
Up	ENSG00000259318	1.66579	0.0919
Up	ENSG00000260803	1.6655	0.00396
Up	ENSG00000275265	1.6646	0.0536
Up	ENSG00000235005	1.66381	0.0298
Up	ENSG00000272183	1.66358	0.00148
Up	ENSG00000225094	1.66258	0.000273
Up	ENSG00000272438	1.66208	0.045
Up	ENSG00000283667	1.66148	7.16e-05
Up	ENSG00000257038	1.6606	0.000103
Up	ENSG00000264057	1.65981	0.00222
Up	ENSG00000169016	1.65956	1.23e-05
Up	ENSG00000167992	1.65936	1.83e-05
Up	ENSG00000094804	1.65859	3.55e-06
Up	ENSG00000178718	1.65842	5.68e-05
Up	ENSG00000137463	1.65751	0.00291
Up	ENSG00000244732	1.65745	0.0519
Up	ENSG00000236456	1.65534	0.0406
Up	ENSG00000260276	1.65504	8.57e-06
Up	ENSG00000267192	1.65481	0.08
Up	ENSG00000105939	1.65454	1.6e-06
Up	ENSG00000256746	1.65297	0.000668
Up	ENSG00000144395	1.65274	1.95e-06
Up	ENSG00000155380	1.65254	3.91e-06
Up	ENSG00000205534	1.65245	0.0379
Up	ENSG00000105879	1.65123	7.73e-06
Up	ENSG00000230280	1.64953	0.000128
Up	ENSG00000270022	1.64948	0.0039
Up	ENSG00000253543	1.64863	0.0553
Up	ENSG00000173261	1.64813	5.55e-05
Up	ENSG00000225022	1.64758	0.00228
Up	ENSG00000285650	1.64747	0.000366
Up	ENSG00000281863	1.647	0.0348
Up	ENSG00000257591	1.6469	0.00067
Up	ENSG00000243979	1.64609	0.00246
Up	ENSG00000031003	1.64564	2.85e-06
Up	ENSG00000239910	1.64554	0.0521
Up	ENSG00000204584	1.64508	0.000691
Up	ENSG00000143368	1.64496	2.21e-06
Up	ENSG00000236512	1.64475	0.00414
Up	ENSG00000261140	1.64452	0.00411
Up	ENSG00000256433	1.6426	7.03e-05
Up	ENSG00000268390	1.6422	0.0279
Up	ENSG00000205885	1.64166	1.06e-05
Up	ENSG00000145022	1.63929	2.92e-05
Up	ENSG00000269082	1.63741	0.0841
Up	ENSG00000231307	1.63735	0.00602
Up	ENSG00000260369	1.63726	0.00185
Up	ENSG00000223120	1.63666	0.000167
Up	ENSG00000258942	1.63613	0.0155
Up	ENSG00000270959	1.63327	0.000262
Up	ENSG00000244265	1.63109	0.0728
Up	ENSG00000204569	1.6308	3.87e-06
Up	ENSG00000286033	1.6304	0.000951
Up	ENSG00000266922	1.63026	0.054
Up	ENSG00000237540	1.63016	0.0524
Up	ENSG00000199691	1.62976	0.0967
Up	ENSG00000278341	1.62718	0.000472
Up	ENSG00000260610	1.62717	0.00631
Up	ENSG00000150051	1.62611	2.73e-05
Up	ENSG00000285905	1.62604	0.00186
Up	ENSG00000254694	1.62484	0.00303
Up	ENSG00000281490	1.62245	2.21e-05
Up	ENSG00000267430	1.62159	0.000153
Up	ENSG00000285000	1.62091	0.0688
Up	ENSG00000266601	1.61927	0.00726
Up	ENSG00000131470	1.61885	4.22e-06
Up	ENSG00000243957	1.61797	0.05
Up	ENSG00000266897	1.61699	0.0157
Up	ENSG00000251161	1.61654	0.000185
Up	ENSG00000285669	1.61638	3.77e-06
Up	ENSG00000272068	1.61631	0.000722
Up	ENSG00000196646	1.61482	3.2e-06
Up	ENSG00000075131	1.61473	3.35e-06
Up	ENSG00000164463	1.6139	4.98e-05
Up	ENSG00000274529	1.61244	0.00981
Up	ENSG00000280587	1.61204	1.35e-05
Up	ENSG00000225315	1.61194	0.0187
Up	ENSG00000267344	1.61116	0.00336
Up	ENSG00000261351	1.61116	0.000303
Up	ENSG00000160818	1.61087	2.27e-06
Up	ENSG00000197362	1.61076	1.05e-05
Up	ENSG00000273058	1.61046	0.0243
Up	ENSG00000261052	1.61015	0.00032
Up	ENSG00000188818	1.60959	1.22e-05
Up	ENSG00000261396	1.60912	0.000294
Up	ENSG00000265451	1.60883	0.00159
Up	ENSG00000280537	1.60861	0.000554
Up	ENSG00000123870	1.60737	0.00026
Up	ENSG00000250519	1.60736	0.0136
Up	ENSG00000184956	1.60731	2.25e-05
Up	ENSG00000206168	1.60655	0.0488
Up	ENSG00000272221	1.60637	3.72e-05
Up	ENSG00000101162	1.60587	1.27e-05
Up	ENSG00000068028	1.60584	3.07e-06
Up	ENSG00000197044	1.60522	0.000147
Up	ENSG00000269534	1.6049	0.000144
Up	ENSG00000206287	1.60477	0.0248
Up	ENSG00000270734	1.60398	0.0609
Up	ENSG00000100228	1.60287	0.000109
Up	ENSG00000273306	1.6019	0.00028
Up	ENSG00000132376	1.60186	1.42e-05
Up	ENSG00000243396	1.60096	0.0775
Up	ENSG00000232131	1.59974	0.0234
Up	ENSG00000091010	1.59916	0.00013
Up	ENSG00000229487	1.59841	0.0729
Up	ENSG00000108021	1.59799	2.22e-06
Up	ENSG00000236942	1.59793	0.1
Up	ENSG00000254907	1.59779	0.0044
Up	ENSG00000284024	1.59761	2.19e-06
Up	ENSG00000282021	1.59743	0.000167
Up	ENSG00000226756	1.59683	0.00543
Up	ENSG00000106246	1.59671	2.56e-06
Up	ENSG00000261630	1.59569	0.0836
Up	ENSG00000234848	1.59527	0.0102
Up	ENSG00000266158	1.59473	0.0345
Up	ENSG00000179698	1.59465	4.87e-06
Up	ENSG00000229960	1.59441	4.83e-05
Up	ENSG00000177291	1.59097	0.00962
Up	ENSG00000163157	1.59095	0.00096
Up	ENSG00000227495	1.58848	0.000768
Up	ENSG00000104899	1.58719	0.000108
Up	ENSG00000174371	1.58638	2.21e-06
Up	ENSG00000278733	1.58556	0.0067
Up	ENSG00000223573	1.58522	6.36e-06
Up	ENSG00000174788	1.58482	0.0038
Up	ENSG00000271401	1.58431	0.045
Up	ENSG00000142556	1.58396	9.41e-06
Up	ENSG00000280518	1.58394	0.00264
Up	ENSG00000255476	1.58157	0.00906
Up	ENSG00000189030	1.58025	0.00147
Up	ENSG00000071243	1.57945	1.46e-05
Up	ENSG00000271886	1.57809	0.0419
Up	ENSG00000225793	1.57627	0.000807
Up	ENSG00000252637	1.57553	0.0327
Up	ENSG00000238058	1.57516	4.68e-05
Up	ENSG00000264187	1.57496	0.0151
Up	ENSG00000224635	1.57479	0.000198
Up	ENSG00000228875	1.5728	0.00327
Up	ENSG00000228719	1.57211	0.0567
Up	ENSG00000188996	1.57199	0.0179
Up	ENSG00000184389	1.57124	0.000267
Up	ENSG00000223623	1.57092	0.013
Up	ENSG00000203321	1.57054	0.00397
Up	ENSG00000278613	1.56911	0.00244
Up	ENSG00000204282	1.56893	1.62e-05
Up	ENSG00000198538	1.56884	1.05e-05
Up	ENSG00000229097	1.56863	0.00204
Up	ENSG00000280232	1.56746	0.00594
Up	ENSG00000268598	1.56685	0.064
Up	ENSG00000267459	1.56616	0.00062
Up	ENSG00000205583	1.56594	0.000544
Up	ENSG00000244564	1.56579	0.0115
Up	ENSG00000264546	1.56503	0.00398
Up	ENSG00000228028	1.56382	0.000493
Up	ENSG00000004776	1.56322	0.00166
Up	ENSG00000281693	1.56255	0.00555
Up	ENSG00000275092	1.56241	0.0139
Up	ENSG00000225981	1.56151	0.00274
Up	ENSG00000207110	1.56033	0.0414
Up	ENSG00000255073	1.56007	0.00017
Up	ENSG00000106144	1.55936	2.44e-06
Up	ENSG00000237772	1.55786	0.0181
Up	ENSG00000251467	1.55739	0.003
Up	ENSG00000234230	1.55672	0.0823
Up	ENSG00000233654	1.55664	0.0886
Up	ENSG00000230988	1.55574	0.00475
Up	ENSG00000213793	1.55437	2.57e-05
Up	ENSG00000274428	1.55418	0.0317
Up	ENSG00000169962	1.55294	4.99e-05
Up	ENSG00000180626	1.55215	2.44e-05
Up	ENSG00000213188	1.55201	0.00159
Up	ENSG00000100314	1.55183	0.00036
Up	ENSG00000199471	1.55096	0.00407
Up	ENSG00000223551	1.55044	0.0027
Up	ENSG00000229780	1.55037	0.000388
Up	ENSG00000258944	1.54934	0.0308
Up	ENSG00000232926	1.54755	0.0105
Up	ENSG00000188959	1.54749	0.000262
Up	ENSG00000227740	1.54708	0.00235
Up	ENSG00000272800	1.54543	0.00246
Up	ENSG00000283199	1.54523	2.56e-05
Up	ENSG00000181544	1.54515	6.74e-05
Up	ENSG00000138231	1.54463	3.57e-06
Up	ENSG00000170006	1.54452	1.89e-05
Up	ENSG00000255655	1.5445	0.0147
Up	ENSG00000255434	1.5442	0.0138
Up	ENSG00000234545	1.54332	2.64e-05
Up	ENSG00000234030	1.54279	0.0448
Up	ENSG00000274849	1.54262	0.0207
Up	ENSG00000224944	1.54229	0.000924
Up	ENSG00000234806	1.54188	0.000372
Up	ENSG00000142039	1.54185	6.03e-06
Up	ENSG00000255450	1.5412	0.00486
Up	ENSG00000141378	1.54075	2.27e-06
Up	ENSG00000239544	1.54041	0.0869
Up	ENSG00000196417	1.54008	2.22e-06
Up	ENSG00000172409	1.53984	3.19e-05
Up	ENSG00000198346	1.53896	4.31e-05
Up	ENSG00000148291	1.53777	6.13e-06
Up	ENSG00000204604	1.53687	5.23e-06
Up	ENSG00000273972	1.53672	0.0126
Up	ENSG00000248213	1.53666	0.000961
Up	ENSG00000252915	1.53665	0.0576
Up	ENSG00000189164	1.53448	6.4e-05
Up	ENSG00000083817	1.53357	3.59e-06
Up	ENSG00000205918	1.53332	9.16e-05
Up	ENSG00000111713	1.53195	1.29e-05
Up	ENSG00000280213	1.53165	1.6e-06
Up	ENSG00000228507	1.52816	0.0116
Up	ENSG00000270773	1.52771	0.000512
Up	ENSG00000213297	1.52732	4.6e-05
Up	ENSG00000260635	1.52713	0.00409
Up	ENSG00000259985	1.52694	0.000574
Up	ENSG00000260698	1.52685	0.000266
Up	ENSG00000272181	1.52648	0.0442
Up	ENSG00000168566	1.52527	2.35e-05
Up	ENSG00000280376	1.52452	0.0217
Up	ENSG00000257950	1.52305	4.83e-05
Up	ENSG00000235411	1.52284	0.00159
Up	ENSG00000269069	1.52272	3.74e-05
Up	ENSG00000105708	1.52248	0.000113
Up	ENSG00000258682	1.52076	0.0435
Up	ENSG00000270302	1.52056	0.0731
Up	ENSG00000272217	1.52043	0.069
Up	ENSG00000129566	1.52036	1.95e-06
Up	ENSG00000111424	1.52006	2.56e-05
Up	ENSG00000204315	1.51957	0.0604
Up	ENSG00000272034	1.51916	0.0576
Up	ENSG00000226396	1.51912	0.00285
Up	ENSG00000248049	1.51889	5.41e-06
Up	ENSG00000213293	1.51846	0.0616
Up	ENSG00000253372	1.51833	0.000101
Up	ENSG00000235843	1.5178	0.00727
Up	ENSG00000285864	1.51707	0.000162
Up	ENSG00000100056	1.51544	2.07e-05
Up	ENSG00000156697	1.51424	1.33e-05
Up	ENSG00000243697	1.51417	0.036
Up	ENSG00000243179	1.51407	0.00374
Up	ENSG00000118096	1.51229	2.3e-05
Up	ENSG00000177025	1.51228	0.00024
Up	ENSG00000163156	1.51216	2.84e-06
Up	ENSG00000236617	1.51195	0.0943
Up	ENSG00000278829	1.51174	0.0014
Up	ENSG00000127989	1.51168	5.83e-06
Up	ENSG00000237719	1.51152	0.00942
Up	ENSG00000263731	1.51049	0.000188
Up	ENSG00000162377	1.51036	1.83e-06
Up	ENSG00000250865	1.51025	0.0261
Up	ENSG00000162408	1.50983	3.55e-06
Up	ENSG00000197124	1.50897	2.22e-05
Up	ENSG00000267149	1.50766	0.0707
Up	ENSG00000250392	1.50711	0.00122
Up	ENSG00000250673	1.50679	0.000189
Up	ENSG00000005339	1.50639	2.35e-06
Up	ENSG00000203326	1.50619	7.12e-06
Up	ENSG00000166451	1.50505	2.49e-05
Up	ENSG00000229321	1.5046	0.000108
Up	ENSG00000284267	1.50406	0.0228
Up	ENSG00000199683	1.50381	0.0537
Up	ENSG00000148459	1.50371	0.000393
Up	ENSG00000162419	1.50337	2.07e-06
Up	ENSG00000224814	1.50241	0.0183
Up	ENSG00000082258	1.50206	3.43e-05
Up	ENSG00000248734	1.50197	2.37e-05
Up	ENSG00000256897	1.50164	0.027
Up	ENSG00000226721	1.50062	0.00518
Up	ENSG00000086589	1.5003	7.97e-06
Up	ENSG00000242236	1.49995	0.0421
Up	ENSG00000236194	1.49942	0.00118
Up	ENSG00000128617	1.49879	0.000211
Up	ENSG00000226658	1.4984	0.00288
Up	ENSG00000164743	1.49809	0.000122
Up	ENSG00000284839	1.49784	0.00816
Up	ENSG00000278100	1.49783	0.0638
Up	ENSG00000270072	1.49734	0.00332
Up	ENSG00000242756	1.49704	0.0485
Up	ENSG00000259211	1.49604	0.0211
Up	ENSG00000197857	1.49545	1.17e-05
Up	ENSG00000181938	1.49538	3.84e-06
Up	ENSG00000272076	1.49537	0.0636
Up	ENSG00000275325	1.49448	0.000817
Up	ENSG00000213551	1.49402	1.83e-06
Up	ENSG00000254876	1.49399	7.21e-06
Up	ENSG00000269352	1.49383	2.35e-05
Up	ENSG00000258701	1.49345	1.67e-05
Up	ENSG00000265908	1.49171	0.00397
Up	ENSG00000231530	1.49142	0.0494
Up	ENSG00000134809	1.49051	5.26e-05
Up	ENSG00000118007	1.4884	1.6e-06
Up	ENSG00000270926	1.48753	0.00297
Up	ENSG00000238123	1.48695	0.0974
Up	ENSG00000247872	1.48677	0.024
Up	ENSG00000276368	1.48667	0.0996
Up	ENSG00000198429	1.48614	6.73e-05
Up	ENSG00000228330	1.48589	0.000681
Up	ENSG00000274594	1.4858	0.042
Up	ENSG00000131944	1.48416	0.000481
Up	ENSG00000258323	1.48406	0.0707
Up	ENSG00000224817	1.48249	0.0421
Up	ENSG00000141994	1.48185	6.6e-06
Up	ENSG00000225339	1.4817	0.000199
Up	ENSG00000198556	1.48086	3.75e-06
Up	ENSG00000267475	1.48077	0.0162
Up	ENSG00000120664	1.48001	0.00496
Up	ENSG00000255741	1.47941	0.0115
Up	ENSG00000226729	1.47899	0.0503
Up	ENSG00000254867	1.47809	0.000377
Up	ENSG00000251532	1.47806	0.0256
Up	ENSG00000267127	1.47764	9.55e-05
Up	ENSG00000256967	1.477	0.000348
Up	ENSG00000234917	1.47691	0.0173
Up	ENSG00000196418	1.47668	1.97e-05
Up	ENSG00000178295	1.47598	2.6e-05
Up	ENSG00000261124	1.47516	0.092
Up	ENSG00000278766	1.4745	0.000331
Up	ENSG00000267507	1.47432	0.0487
Up	ENSG00000100483	1.47428	1.39e-05
Up	ENSG00000228782	1.47353	7.03e-05
Up	ENSG00000177409	1.47246	1.16e-05
Up	ENSG00000189190	1.47244	7.75e-06
Up	ENSG00000132003	1.47214	4.2e-05
Up	ENSG00000259940	1.47168	0.000277
Up	ENSG00000286230	1.47135	5.83e-05
Up	ENSG00000278535	1.46962	0.000253
Up	ENSG00000273492	1.46885	0.00024
Up	ENSG00000185869	1.46866	2.62e-05
Up	ENSG00000254362	1.4684	0.00136
Up	ENSG00000280924	1.46751	0.00105
Up	ENSG00000092621	1.46742	2.19e-06
Up	ENSG00000225111	1.46729	0.0649
Up	ENSG00000260852	1.46722	4.93e-05
Up	ENSG00000166801	1.46545	3.05e-06
Up	ENSG00000124459	1.46536	4.06e-06
Up	ENSG00000220091	1.46514	0.0421
Up	ENSG00000176208	1.4648	2.69e-05
Up	ENSG00000267787	1.46471	0.00352
Up	ENSG00000143493	1.46466	3.04e-06
Up	ENSG00000248476	1.46308	0.00133
Up	ENSG00000223959	1.46255	3.57e-06
Up	ENSG00000230337	1.46158	0.0105
Up	ENSG00000269694	1.46136	0.0237
Up	ENSG00000241291	1.46115	0.0421
Up	ENSG00000276729	1.46113	0.0205
Up	ENSG00000279532	1.46061	0.0335
Up	ENSG00000251775	1.46037	0.0274
Up	ENSG00000260038	1.46012	0.0736
Up	ENSG00000005801	1.46006	4.65e-06
Up	ENSG00000235820	1.45962	0.00222
Up	ENSG00000148377	1.45906	0.0048
Up	ENSG00000218631	1.45897	0.00378
Up	ENSG00000173013	1.45878	0.00225
Up	ENSG00000237927	1.45838	0.000885
Up	ENSG00000233406	1.4578	0.0139
Up	ENSG00000279457	1.45682	0.0313
Up	ENSG00000253167	1.45671	0.0462
Up	ENSG00000280770	1.45648	0.00718
Up	ENSG00000259005	1.45602	0.00253
Up	ENSG00000213121	1.45571	0.00176
Up	ENSG00000278416	1.45559	0.0774
Up	ENSG00000143476	1.45473	2.19e-06
Up	ENSG00000271414	1.45429	0.0336
Up	ENSG00000146842	1.45425	3.92e-05
Up	ENSG00000246526	1.45407	0.000213
Up	ENSG00000241913	1.4539	0.0299
Up	ENSG00000147121	1.45303	1.21e-05
Up	ENSG00000244733	1.453	0.0156
Up	ENSG00000270059	1.45286	0.0408
Up	ENSG00000257497	1.45264	0.000243
Up	ENSG00000065526	1.45263	2.17e-06
Up	ENSG00000131845	1.4524	4.22e-06
Up	ENSG00000273965	1.45191	0.0421
Up	ENSG00000112306	1.45101	9.28e-05
Up	ENSG00000169184	1.44954	3.03e-05
Up	ENSG00000135914	1.44949	0.000556
Up	ENSG00000204444	1.44928	0.000628
Up	ENSG00000262402	1.44926	0.0283
Up	ENSG00000158050	1.44876	0.000862
Up	ENSG00000232709	1.44813	0.000187
Up	ENSG00000213020	1.448	7.52e-06
Up	ENSG00000124134	1.44787	4.84e-05
Up	ENSG00000162998	1.44596	0.000339
Up	ENSG00000228409	1.44467	0.00037
Up	ENSG00000130810	1.44345	1.21e-05
Up	ENSG00000280407	1.44325	1.58e-05
Up	ENSG00000242065	1.44279	0.0136
Up	ENSG00000233578	1.44264	0.0308
Up	ENSG00000273204	1.44262	0.0754
Up	ENSG00000244712	1.44221	0.0707
Up	ENSG00000276853	1.44205	0.0538
Up	ENSG00000258571	1.44205	0.0692
Up	ENSG00000269242	1.44152	0.0325
Up	ENSG00000271631	1.44109	0.0403
Up	ENSG00000104267	1.44037	3.67e-05
Up	ENSG00000276276	1.44013	0.000316
Up	ENSG00000047346	1.43975	1.63e-05
Up	ENSG00000282936	1.43963	5.78e-05
Up	ENSG00000117036	1.43934	2.17e-06
Up	ENSG00000119446	1.43871	2.38e-05
Up	ENSG00000282477	1.43833	0.0511
Up	ENSG00000198744	1.43727	0.0012
Up	ENSG00000186141	1.43707	2.09e-06
Up	ENSG00000254806	1.43679	0.0083
Up	ENSG00000085872	1.43611	4.93e-06
Up	ENSG00000286223	1.43584	0.00114
Up	ENSG00000184988	1.43553	2.45e-05
Up	ENSG00000276202	1.43547	0.0859
Up	ENSG00000267096	1.43543	0.0155
Up	ENSG00000276559	1.43531	2.02e-05
Up	ENSG00000041802	1.43524	2.79e-06
Up	ENSG00000231189	1.43331	0.0342
Up	ENSG00000198835	1.43318	0.000551
Up	ENSG00000251048	1.43237	0.0993
Up	ENSG00000198393	1.43192	3.78e-06
Up	ENSG00000124787	1.43171	9.41e-05
Up	ENSG00000197728	1.43106	0.000266
Up	ENSG00000257176	1.43101	0.000224
Up	ENSG00000096070	1.43046	1.6e-06
Up	ENSG00000105821	1.43016	2.27e-05
Up	ENSG00000263479	1.42932	0.0421
Up	ENSG00000269892	1.42819	0.00977
Up	ENSG00000275106	1.42673	0.00236
Up	ENSG00000067601	1.42672	0.000196
Up	ENSG00000232956	1.42668	2.19e-06
Up	ENSG00000263612	1.42656	0.00231
Up	ENSG00000235016	1.42632	0.000149
Up	ENSG00000283980	1.4255	0.0178
Up	ENSG00000278737	1.42486	0.00648
Up	ENSG00000107290	1.42442	2.38e-06
Up	ENSG00000270480	1.4244	0.0278
Up	ENSG00000235720	1.42344	0.000147
Up	ENSG00000257956	1.423	0.0979
Up	ENSG00000228444	1.42264	0.019
Up	ENSG00000244097	1.42221	0.0175
Up	ENSG00000140105	1.42079	2.19e-06
Up	ENSG00000226043	1.42062	0.0345
Up	ENSG00000257964	1.42059	0.0102
Up	ENSG00000235645	1.4205	0.00257
Up	ENSG00000276488	1.42013	0.00428
Up	ENSG00000250855	1.41997	0.0199
Up	ENSG00000226704	1.41812	0.000308
Up	ENSG00000269837	1.41811	0.000183
Up	ENSG00000270127	1.41759	0.00249
Up	ENSG00000087076	1.41752	0.000253
Up	ENSG00000276174	1.41736	0.0819
Up	ENSG00000204149	1.41654	0.000104
Up	ENSG00000105447	1.41645	1.12e-05
Up	ENSG00000263321	1.41639	0.0467
Up	ENSG00000183562	1.41617	0.00671
Up	ENSG00000201820	1.41586	0.095
Up	ENSG00000277959	1.41581	0.00496
Up	ENSG00000189306	1.41537	1.1e-05
Up	ENSG00000232931	1.41503	0.0003
Up	ENSG00000272275	1.41495	0.00918
Up	ENSG00000101440	1.41487	0.00153
Up	ENSG00000256628	1.41485	0.000266
Up	ENSG00000129596	1.41474	4.56e-05
Up	ENSG00000225298	1.41335	0.00785
Up	ENSG00000273329	1.41316	1.74e-05
Up	ENSG00000253720	1.4114	0.00285
Up	ENSG00000135378	1.41132	0.000542
Up	ENSG00000172059	1.41111	2.15e-06
Up	ENSG00000223356	1.41098	0.0324
Up	ENSG00000279064	1.41094	0.0107
Up	ENSG00000213997	1.41088	0.0109
Up	ENSG00000107262	1.40875	0.000142
Up	ENSG00000227388	1.40738	0.00038
Up	ENSG00000229334	1.40728	0.00153
Up	ENSG00000279348	1.40716	0.000474
Up	ENSG00000279025	1.40648	0.00239
Up	ENSG00000182004	1.40489	0.00153
Up	ENSG00000275445	1.40486	0.00435
Up	ENSG00000135637	1.40482	3.91e-06
Up	ENSG00000267092	1.4048	0.00693
Up	ENSG00000267212	1.40464	0.0508
Up	ENSG00000235514	1.4046	0.0926
Up	ENSG00000230700	1.40452	0.000796
Up	ENSG00000236611	1.40357	0.0367
Up	ENSG00000234185	1.40274	0.00092
Up	ENSG00000267681	1.4026	0.0751
Up	ENSG00000239675	1.40174	0.0195
Up	ENSG00000187796	1.40074	7.41e-05
Up	ENSG00000267426	1.39932	0.00161
Up	ENSG00000261341	1.39877	0.00205
Up	ENSG00000139620	1.3983	5.01e-06
Up	ENSG00000260190	1.39798	0.0043
Up	ENSG00000186792	1.3978	0.000257
Up	ENSG00000255566	1.39757	0.0426
Up	ENSG00000130818	1.39748	3.35e-06
Up	ENSG00000143458	1.39731	5.46e-06
Up	ENSG00000204086	1.39704	0.014
Up	ENSG00000099284	1.39685	0.000744
Up	ENSG00000267898	1.39612	0.00187
Up	ENSG00000224323	1.39612	0.0447
Up	ENSG00000185085	1.39591	1.94e-05
Up	ENSG00000186051	1.3958	0.00537
Up	ENSG00000231871	1.39557	0.0021
Up	ENSG00000040633	1.39452	6.13e-06
Up	ENSG00000221874	1.3945	0.0505
Up	ENSG00000102057	1.39421	3.62e-05
Up	ENSG00000272265	1.39412	0.0462
Up	ENSG00000136881	1.39393	0.000229
Up	ENSG00000100601	1.39387	2.41e-06
Up	ENSG00000254420	1.39361	0.00952
Up	ENSG00000262621	1.3935	2.08e-05
Up	ENSG00000233359	1.39287	0.0501
Up	ENSG00000090674	1.39273	1.28e-05
Up	ENSG00000227056	1.39259	0.000232
Up	ENSG00000279015	1.39259	0.00133
Up	ENSG00000225337	1.3921	0.0617
Up	ENSG00000250032	1.39195	0.0272
Up	ENSG00000188315	1.39085	2.87e-06
Up	ENSG00000262777	1.39075	0.0174
Up	ENSG00000259106	1.39071	0.0455
Up	ENSG00000170364	1.39065	5.22e-05
Up	ENSG00000130803	1.39016	4.54e-06
Up	ENSG00000137221	1.39006	3.57e-06
Up	ENSG00000277649	1.38985	0.0325
Up	ENSG00000100058	1.38904	1.52e-05
Up	ENSG00000241258	1.38891	4.94e-06
Up	ENSG00000182224	1.38859	3.57e-05
Up	ENSG00000280474	1.38824	0.0613
Up	ENSG00000236423	1.38822	0.000273
Up	ENSG00000228692	1.38729	0.0276
Up	ENSG00000247934	1.3872	0.000468
Up	ENSG00000228995	1.38718	0.00529
Up	ENSG00000277368	1.38706	0.046
Up	ENSG00000235990	1.38702	0.0615
Up	ENSG00000259158	1.38686	4.6e-05
Up	ENSG00000163125	1.38653	2.61e-06
Up	ENSG00000089234	1.38628	3.49e-06
Up	ENSG00000236054	1.3859	0.055
Up	ENSG00000068079	1.38588	3.26e-05
Up	ENSG00000160229	1.38571	0.000269
Up	ENSG00000269179	1.3857	0.00595
Up	ENSG00000254263	1.38541	0.0469
Up	ENSG00000267500	1.3845	8.44e-05
Up	ENSG00000279200	1.38439	0.00103
Up	ENSG00000278396	1.38416	0.0929
Up	ENSG00000137275	1.38397	2.39e-06
Up	ENSG00000132801	1.38355	0.000187
Up	ENSG00000140488	1.38301	1.13e-05
Up	ENSG00000175206	1.38185	0.000437
Up	ENSG00000275963	1.38169	0.00105
Up	ENSG00000267474	1.38168	0.0154
Up	ENSG00000223503	1.38165	0.0124
Up	ENSG00000259556	1.38132	0.0228
Up	ENSG00000270137	1.38119	0.0083
Up	ENSG00000146263	1.38069	2.48e-05
Up	ENSG00000130783	1.3802	2.51e-05
Up	ENSG00000227068	1.38004	0.0578
Up	ENSG00000261736	1.37996	0.0352
Up	ENSG00000279762	1.37983	0.000185
Up	ENSG00000163684	1.37911	3.42e-06
Up	ENSG00000260910	1.37901	0.000229
Up	ENSG00000196597	1.37881	8.68e-06
Up	ENSG00000254206	1.37836	2.97e-06
Up	ENSG00000258768	1.37806	2.39e-05
Up	ENSG00000154642	1.37761	0.00148
Up	ENSG00000227470	1.37759	0.0474
Up	ENSG00000239820	1.37748	0.0422
Up	ENSG00000167447	1.37701	2.17e-06
Up	ENSG00000215154	1.37674	8.08e-06
Up	ENSG00000250869	1.37663	0.000482
Up	ENSG00000166086	1.37598	6.76e-05
Up	ENSG00000232656	1.37597	7.38e-05
Up	ENSG00000239614	1.37591	0.0421
Up	ENSG00000279583	1.37499	0.00804
Up	ENSG00000254093	1.3749	4.56e-05
Up	ENSG00000127554	1.37442	0.00031
Up	ENSG00000267655	1.37434	0.0237
Up	ENSG00000135870	1.37414	3.56e-05
Up	ENSG00000199477	1.37374	0.026
Up	ENSG00000213638	1.3731	0.000738
Up	ENSG00000204947	1.37252	0.000212
Up	ENSG00000170049	1.37225	1.15e-05
Up	ENSG00000176358	1.37147	0.00419
Up	ENSG00000260366	1.37133	0.0042
Up	ENSG00000149798	1.37104	0.00293
Up	ENSG00000236242	1.37092	0.00557
Up	ENSG00000286237	1.37047	4.51e-06
Up	ENSG00000225420	1.37022	0.0979
Up	ENSG00000273951	1.36953	0.0109
Up	ENSG00000083812	1.36951	1.65e-05
Up	ENSG00000259598	1.36907	0.0244
Up	ENSG00000214447	1.36892	0.0112
Up	ENSG00000283000	1.36877	0.00637
Up	ENSG00000251595	1.36804	2.04e-05
Up	ENSG00000271011	1.36711	0.0538
Up	ENSG00000163312	1.36704	2.66e-05
Up	ENSG00000279623	1.3666	0.0311
Up	ENSG00000267905	1.36596	0.0045
Up	ENSG00000267631	1.36582	0.0712
Up	ENSG00000272479	1.3658	0.0248
Up	ENSG00000204611	1.36538	1.83e-05
Up	ENSG00000257452	1.36534	0.0853
Up	ENSG00000158636	1.365	6.21e-06
Up	ENSG00000176024	1.3648	1.66e-05
Up	ENSG00000230474	1.36454	0.07
Up	ENSG00000164609	1.36432	3.43e-06
Up	ENSG00000273361	1.36387	0.0307
Up	ENSG00000100664	1.3631	1.83e-06
Up	ENSG00000257335	1.36224	1.48e-05
Up	ENSG00000277753	1.36196	5.22e-05
Up	ENSG00000253176	1.36178	0.0144
Up	ENSG00000260751	1.36157	0.00523
Up	ENSG00000196466	1.36138	6.43e-05
Up	ENSG00000213693	1.36082	0.000534
Up	ENSG00000149532	1.36079	1.6e-06
Up	ENSG00000163481	1.36002	1.13e-05
Up	ENSG00000107815	1.3599	1.71e-05
Up	ENSG00000162733	1.35969	1.81e-05
Up	ENSG00000279608	1.35939	8.76e-05
Up	ENSG00000184154	1.35927	2.19e-06
Up	ENSG00000279443	1.35925	0.000115
Up	ENSG00000138161	1.35888	0.00029
Up	ENSG00000152443	1.35855	4.22e-06
Up	ENSG00000267404	1.35847	0.00468
Up	ENSG00000232411	1.35759	0.0304
Up	ENSG00000099381	1.3575	5.66e-06
Up	ENSG00000213338	1.35651	0.00789
Up	ENSG00000223482	1.35635	2.96e-05
Up	ENSG00000185298	1.35588	2.19e-06
Up	ENSG00000205763	1.35569	2.58e-05
Up	ENSG00000107187	1.35523	3.66e-05
Up	ENSG00000177628	1.35517	1.6e-06
Up	ENSG00000271711	1.35462	0.00179
Up	ENSG00000225883	1.35429	0.0888
Up	ENSG00000272660	1.35403	0.0729
Up	ENSG00000249815	1.35377	0.0288
Up	ENSG00000233626	1.35353	0.0507
Up	ENSG00000258558	1.35344	0.0621
Up	ENSG00000263050	1.35334	0.0766
Up	ENSG00000136603	1.35303	0.000469
Up	ENSG00000255717	1.35269	1.95e-06
Up	ENSG00000197647	1.35259	8.68e-06
Up	ENSG00000182324	1.35248	3.18e-05
Up	ENSG00000254537	1.35224	0.0223
Up	ENSG00000249471	1.35015	9.18e-05
Up	ENSG00000239775	1.34991	0.00166
Up	ENSG00000277491	1.34984	0.000188
Up	ENSG00000188167	1.34977	2.71e-05
Up	ENSG00000231409	1.34975	0.0421
Up	ENSG00000279418	1.34934	0.011
Up	ENSG00000124608	1.34806	6.29e-05
Up	ENSG00000235079	1.34748	0.000957
Up	ENSG00000132016	1.34724	5.42e-05
Up	ENSG00000258099	1.34719	0.0731
Up	ENSG00000253273	1.34693	0.000487
Up	ENSG00000143512	1.34631	0.00059
Up	ENSG00000103042	1.34568	3.57e-06
Up	ENSG00000253559	1.34566	0.000667
Up	ENSG00000270813	1.34558	0.0121
Up	ENSG00000087303	1.3453	3.22e-05
Up	ENSG00000267193	1.34496	0.0666
Up	ENSG00000285437	1.34395	8.89e-06
Up	ENSG00000232693	1.34301	0.0153
Up	ENSG00000260920	1.34301	0.000211
Up	ENSG00000283907	1.34224	0.0132
Up	ENSG00000260647	1.342	0.0113
Up	ENSG00000272678	1.34189	0.0676
Up	ENSG00000285730	1.34182	0.000409
Up	ENSG00000184378	1.3418	0.00145
Up	ENSG00000204438	1.3417	1.01e-05
Up	ENSG00000241170	1.34099	0.000424
Up	ENSG00000259677	1.34058	0.000503
Up	ENSG00000277435	1.34041	0.00104
Up	ENSG00000261243	1.34014	0.0476
Up	ENSG00000281398	1.33988	3.46e-06
Up	ENSG00000234420	1.33933	4.43e-06
Up	ENSG00000185792	1.33924	1.93e-05
Up	ENSG00000265479	1.33913	0.00013
Up	ENSG00000276043	1.33898	6.22e-06
Up	ENSG00000143217	1.33896	9.56e-06
Up	ENSG00000266538	1.33832	0.0317
Up	ENSG00000258457	1.33725	0.000462
Up	ENSG00000167747	1.33616	8.08e-06
Up	ENSG00000279692	1.33587	0.00142
Up	ENSG00000135547	1.33569	0.000127
Up	ENSG00000140259	1.33491	2.19e-06
Up	ENSG00000136932	1.33428	6.18e-05
Up	ENSG00000276384	1.33405	0.0696
Up	ENSG00000129472	1.33398	3.32e-05
Up	ENSG00000232118	1.33374	0.0195
Up	ENSG00000117226	1.33349	6.16e-06
Up	ENSG00000272459	1.33346	0.0953
Up	ENSG00000105281	1.33313	1.92e-05
Up	ENSG00000176381	1.33255	0.0003
Up	ENSG00000272523	1.33254	0.0286
Up	ENSG00000249637	1.3322	0.0266
Up	ENSG00000196387	1.33098	3.57e-06
Up	ENSG00000265113	1.33055	0.0607
Up	ENSG00000267281	1.33054	0.00111
Up	ENSG00000214093	1.33042	0.0407
Up	ENSG00000093000	1.33001	4.28e-06
Up	ENSG00000242802	1.32975	1.19e-05
Up	ENSG00000201988	1.32945	0.0552
Up	ENSG00000096401	1.32899	2.44e-06
Up	ENSG00000268081	1.32893	0.0778
Up	ENSG00000183396	1.3285	0.00356
Up	ENSG00000279602	1.32831	0.00578
Up	ENSG00000285568	1.32826	0.00044
Up	ENSG00000129194	1.32712	0.0002
Up	ENSG00000231613	1.32712	0.00263
Up	ENSG00000231087	1.32698	0.000139
Up	ENSG00000240591	1.32697	0.0111
Up	ENSG00000216316	1.32692	0.056
Up	ENSG00000204019	1.32534	0.00309
Up	ENSG00000276523	1.3249	0.0274
Up	ENSG00000141979	1.32488	0.00648
Up	ENSG00000137770	1.32485	0.000217
Up	ENSG00000040531	1.32484	1.16e-05
Up	ENSG00000274128	1.32477	0.054
Up	ENSG00000173530	1.32467	2.19e-06
Up	ENSG00000237708	1.32404	0.0312
Up	ENSG00000275665	1.32399	0.00555
Up	ENSG00000122435	1.3232	0.00203
Up	ENSG00000248971	1.32242	0.000642
Up	ENSG00000276272	1.32209	0.000823
Up	ENSG00000189269	1.32162	0.00557
Up	ENSG00000273466	1.32143	0.00154
Up	ENSG00000196998	1.32057	5.42e-06
Up	ENSG00000184584	1.32047	1.66e-05
Up	ENSG00000230562	1.32002	0.000336
Up	ENSG00000285294	1.31936	4.4e-05
Up	ENSG00000232671	1.3192	0.00689
Up	ENSG00000089195	1.31893	2.19e-06
Up	ENSG00000150773	1.31795	1.97e-05
Up	ENSG00000206913	1.3178	0.0666
Up	ENSG00000102053	1.31779	0.000116
Up	ENSG00000261461	1.31766	0.0276
Up	ENSG00000254884	1.31764	0.0534
Up	ENSG00000242493	1.31761	0.098
Up	ENSG00000271936	1.31685	0.000251
Up	ENSG00000233785	1.31529	0.00885
Up	ENSG00000221261	1.31522	0.0707
Up	ENSG00000142166	1.31494	7.17e-06
Up	ENSG00000234197	1.3147	0.0317
Up	ENSG00000174564	1.31403	4.91e-05
Up	ENSG00000273783	1.31363	0.0222
Up	ENSG00000248949	1.31353	0.0172
Up	ENSG00000268001	1.31126	0.000141
Up	ENSG00000240963	1.31116	0.00627
Up	ENSG00000238251	1.31099	0.0029
Up	ENSG00000198042	1.31059	4.04e-05
Up	ENSG00000232437	1.31057	0.0422
Up	ENSG00000155428	1.30999	0.000503
Up	ENSG00000270000	1.30995	0.0293
Up	ENSG00000092853	1.30981	4e-06
Up	ENSG00000285043	1.3092	8.34e-05
Up	ENSG00000064489	1.30902	2.48e-05
Up	ENSG00000235672	1.30884	0.0626
Up	ENSG00000153294	1.30881	0.000156
Up	ENSG00000260796	1.3084	0.0553
Up	ENSG00000126003	1.30796	5.99e-06
Up	ENSG00000196652	1.30796	5.72e-06
Up	ENSG00000275441	1.30782	0.00389
Up	ENSG00000237938	1.30732	0.000765
Up	ENSG00000260007	1.30711	0.00026
Up	ENSG00000271161	1.30649	0.00797
Up	ENSG00000231770	1.30614	0.00134
Up	ENSG00000214439	1.30605	0.00761
Up	ENSG00000174871	1.30605	0.000117
Up	ENSG00000224448	1.30514	0.00546
Up	ENSG00000132622	1.30485	0.000201
Up	ENSG00000225163	1.30442	0.0385
Up	ENSG00000198440	1.30436	2.65e-05
Up	ENSG00000222460	1.30423	0.0702
Up	ENSG00000263847	1.30377	0.0125
Up	ENSG00000248408	1.3036	0.00107
Up	ENSG00000278553	1.30327	0.0778
Up	ENSG00000258586	1.30278	0.00549
Up	ENSG00000104522	1.30266	1.95e-05
Up	ENSG00000232560	1.30226	0.0117
Up	ENSG00000244668	1.30173	0.0763
Up	ENSG00000167562	1.30145	3.78e-06
Up	ENSG00000256705	1.30141	0.0615
Up	ENSG00000144659	1.30129	1.02e-05
Up	ENSG00000234494	1.30109	0.000447
Up	ENSG00000223390	1.30099	0.00076
Up	ENSG00000158445	1.3009	4.62e-06
Up	ENSG00000204673	1.30058	2.43e-05
Up	ENSG00000235192	1.30019	0.0141
Up	ENSG00000256196	1.29942	0.0193
Up	ENSG00000115556	1.29877	7.02e-06
Up	ENSG00000253581	1.29874	0.066
Up	ENSG00000232082	1.2983	0.0179
Up	ENSG00000258056	1.29825	0.00293
Up	ENSG00000164338	1.297	1.24e-05
Up	ENSG00000229792	1.29634	0.0233
Up	ENSG00000230201	1.29585	0.0222
Up	ENSG00000229519	1.29552	0.0391
Up	ENSG00000124160	1.29431	4.41e-06
Up	ENSG00000146707	1.29383	0.00532
Up	ENSG00000023839	1.29335	3.87e-06
Up	ENSG00000111877	1.2931	1.48e-05
Up	ENSG00000109063	1.29284	3.57e-06
Up	ENSG00000141084	1.29264	3.3e-06
Up	ENSG00000254473	1.29262	0.00123
Up	ENSG00000279554	1.29246	0.00345
Up	ENSG00000283855	1.29243	0.0148
Up	ENSG00000215529	1.292	9.31e-06
Up	ENSG00000253258	1.29199	0.0048
Up	ENSG00000245275	1.29189	0.00375
Up	ENSG00000231686	1.29185	0.000541
Up	ENSG00000261669	1.29149	0.02
Up	ENSG00000279607	1.29104	0.0177
Up	ENSG00000239857	1.29088	0.00941
Up	ENSG00000268204	1.2908	0.00993
Up	ENSG00000233198	1.29068	0.000952
Up	ENSG00000140465	1.2904	1.96e-05
Up	ENSG00000180257	1.28993	3.24e-05
Up	ENSG00000135407	1.28982	3.03e-05
Up	ENSG00000227227	1.28945	0.0244
Up	ENSG00000182318	1.28943	7.91e-05
Up	ENSG00000168703	1.28932	0.078
Up	ENSG00000246922	1.28902	8.68e-05
Up	ENSG00000253961	1.28881	0.0336
Up	ENSG00000225484	1.28846	0.000136
Up	ENSG00000255224	1.28828	0.00979
Up	ENSG00000239335	1.28821	0.0039
Up	ENSG00000164631	1.28802	6.06e-05
Up	ENSG00000260219	1.28795	0.0112
Up	ENSG00000243687	1.28765	0.0422
Up	ENSG00000177410	1.28759	2.19e-06
Up	ENSG00000142513	1.2875	0.00738
Up	ENSG00000227201	1.28691	0.0204
Up	ENSG00000197355	1.28624	1.83e-05
Up	ENSG00000276110	1.28613	0.0136
Up	ENSG00000118292	1.28597	0.000803
Up	ENSG00000212464	1.28566	0.0549
Up	ENSG00000165480	1.28515	8.89e-06
Up	ENSG00000236430	1.28511	0.012
Up	ENSG00000274897	1.2851	5.28e-05
Up	ENSG00000175003	1.28493	0.000159
Up	ENSG00000137814	1.28472	3.87e-06
Up	ENSG00000010539	1.28451	2.19e-05
Up	ENSG00000269343	1.28433	6.16e-06
Up	ENSG00000174384	1.28322	0.0774
Up	ENSG00000204519	1.28283	3.92e-05
Up	ENSG00000267368	1.28277	0.0388
Up	ENSG00000155542	1.28213	6.53e-05
Up	ENSG00000261060	1.282	0.0241
Up	ENSG00000236364	1.28091	0.00185
Up	ENSG00000125386	1.28061	2.57e-06
Up	ENSG00000256663	1.27926	7.88e-05
Up	ENSG00000213658	1.27819	5.69e-05
Up	ENSG00000286136	1.27783	0.000121
Up	ENSG00000100399	1.27765	0.000371
Up	ENSG00000100109	1.27739	1.13e-05
Up	ENSG00000220925	1.27732	0.0659
Up	ENSG00000230696	1.2772	0.0561
Up	ENSG00000196826	1.27707	0.0239
Up	ENSG00000225956	1.277	0.0612
Up	ENSG00000248646	1.27607	0.0795
Up	ENSG00000160961	1.27585	6.8e-06
Up	ENSG00000256672	1.27501	0.0472
Up	ENSG00000260571	1.27456	0.0267
Up	ENSG00000198569	1.27415	2.45e-05
Up	ENSG00000142539	1.27354	0.00863
Up	ENSG00000164308	1.27277	2.99e-05
Up	ENSG00000104529	1.27263	1.58e-05
Up	ENSG00000234219	1.27202	0.0141
Up	ENSG00000148688	1.27191	2.07e-05
Up	ENSG00000196227	1.27131	2.65e-05
Up	ENSG00000279527	1.27109	0.0758
Up	ENSG00000263862	1.27088	0.0425
Up	ENSG00000240244	1.27076	0.0022
Up	ENSG00000236712	1.27047	0.0531
Up	ENSG00000173914	1.26972	1.03e-05
Up	ENSG00000246575	1.26924	0.000778
Up	ENSG00000227615	1.26903	0.0183
Up	ENSG00000258405	1.26825	1.68e-05
Up	ENSG00000248866	1.26807	0.00546
Up	ENSG00000204685	1.26786	2.06e-05
Up	ENSG00000254202	1.26785	0.0115
Up	ENSG00000233689	1.26783	0.0535
Up	ENSG00000274421	1.26782	0.0087
Up	ENSG00000170260	1.26781	2.97e-06
Up	ENSG00000187866	1.26744	8.21e-05
Up	ENSG00000166526	1.2674	2.26e-06
Up	ENSG00000164077	1.2673	2.64e-05
Up	ENSG00000236675	1.26725	0.000661
Up	ENSG00000161618	1.26714	8.67e-06
Up	ENSG00000033050	1.26709	9.13e-06
Up	ENSG00000157110	1.26646	6.15e-05
Up	ENSG00000169612	1.26634	0.00839
Up	ENSG00000284879	1.26632	0.000675
Up	ENSG00000230735	1.2661	0.0498
Up	ENSG00000254859	1.26531	0.00369
Up	ENSG00000258667	1.26487	0.000158
Up	ENSG00000243738	1.26444	0.099
Up	ENSG00000283045	1.26315	0.0135
Up	ENSG00000263004	1.26216	0.000145
Up	ENSG00000261744	1.26169	0.0455
Up	ENSG00000234773	1.26169	1.23e-05
Up	ENSG00000166562	1.26159	4e-06
Up	ENSG00000277498	1.26057	0.000248
Up	ENSG00000226797	1.26044	0.0537
Up	ENSG00000261373	1.26021	5.7e-05
Up	ENSG00000213741	1.25996	1.48e-05
Up	ENSG00000101412	1.25962	4.5e-05
Up	ENSG00000248196	1.25961	0.0455
Up	ENSG00000237296	1.25915	5.11e-05
Up	ENSG00000201900	1.25904	0.0668
Up	ENSG00000167522	1.25885	1.64e-06
Up	ENSG00000276007	1.25877	0.0152
Up	ENSG00000239291	1.25852	0.00745
Up	ENSG00000232455	1.25824	0.00103
Up	ENSG00000235333	1.25787	0.0476
Up	ENSG00000100652	1.25767	0.000461
Up	ENSG00000236545	1.25719	0.0835
Up	ENSG00000260735	1.25649	0.00319
Up	ENSG00000267216	1.25614	4.96e-06
Up	ENSG00000067191	1.25605	5.01e-06
Up	ENSG00000232519	1.25483	0.0301
Up	ENSG00000241985	1.2546	0.0907
Up	ENSG00000269570	1.25446	0.00186
Up	ENSG00000077514	1.25445	2.24e-06
Up	ENSG00000223974	1.25428	0.0156
Up	ENSG00000232811	1.25426	0.00129
Up	ENSG00000222035	1.25409	0.000104
Up	ENSG00000091106	1.25326	0.00038
Up	ENSG00000279884	1.25298	2.5e-05
Up	ENSG00000130283	1.25288	0.0172
Up	ENSG00000268362	1.25279	0.000146
Up	ENSG00000280345	1.25215	0.0161
Up	ENSG00000258759	1.25185	0.00349
Up	ENSG00000229222	1.25159	0.0035
Up	ENSG00000069696	1.25126	0.0241
Up	ENSG00000164707	1.25126	2.98e-06
Up	ENSG00000233750	1.25076	1.2e-05
Up	ENSG00000184208	1.25062	1.17e-05
Up	ENSG00000132522	1.25049	0.000235
Up	ENSG00000236809	1.25011	0.0584
Up	ENSG00000127080	1.24881	4.44e-06
Up	ENSG00000274383	1.24867	0.013
Up	ENSG00000151532	1.24804	6.28e-06
Up	ENSG00000258917	1.2471	0.0181
Up	ENSG00000267892	1.24699	0.00326
Up	ENSG00000275345	1.24698	0.0716
Up	ENSG00000235772	1.24676	0.0223
Up	ENSG00000144410	1.24648	0.00018
Up	ENSG00000051341	1.2464	6.4e-06
Up	ENSG00000259654	1.24639	0.0122
Up	ENSG00000129347	1.2463	2.39e-06
Up	ENSG00000261770	1.2461	0.000262
Up	ENSG00000262686	1.24604	0.0395
Up	ENSG00000162676	1.24587	3e-05
Up	ENSG00000114771	1.24567	0.000768
Up	ENSG00000219163	1.24565	0.0637
Up	ENSG00000225756	1.2438	0.000105
Up	ENSG00000232398	1.24349	0.0997
Up	ENSG00000267416	1.24314	0.0171
Up	ENSG00000127957	1.24262	0.000484
Up	ENSG00000205923	1.24251	0.00238
Up	ENSG00000232752	1.24202	0.0649
Up	ENSG00000049130	1.24186	4.02e-05
Up	ENSG00000268892	1.24175	0.000299
Up	ENSG00000088808	1.24147	1.42e-05
Up	ENSG00000257390	1.24141	0.000219
Up	ENSG00000197557	1.24095	0.000242
Up	ENSG00000125787	1.24058	0.000476
Up	ENSG00000267649	1.24037	0.00208
Up	ENSG00000010219	1.24	2.27e-06
Up	ENSG00000277901	1.23982	0.0486
Up	ENSG00000134940	1.23918	0.000261
Up	ENSG00000196653	1.23885	3.13e-05
Up	ENSG00000234577	1.23882	0.0631
Up	ENSG00000134748	1.23867	6.13e-06
Up	ENSG00000213025	1.23844	0.0806
Up	ENSG00000100079	1.23751	0.0388
Up	ENSG00000223599	1.23747	0.00318
Up	ENSG00000281530	1.23732	0.02
[truncated: 2,037 more rows]
