# Supplementary material for: The regulatory effect of 6-TG on lncRNA–miRNA–mRNA ceRNA network in triple-negative breast cancer cell line
Source: Biosci Rep. 2021 Feb 3;41(2):BSR20203890. doi: 10.1042/BSR20203890 (PMC7859320; doi:10.1042/BSR20203890)
Supplement: Supplementary Tables S1-S6 [file BSR-2020-3890_supp.zip › BSR-2020-3890_suppST2.xlsx]

## Sheet: Diff_lncRNAs_heatmap_MDAM
Table S2: Differently Expressed lncRNAs of MDA-MB-231 under 6-TG treatment.
Regulation	Ensembl ID	log2 Fold Change	Adj.Pval
Up	LNC-ATP8A2-2	4.07157	0.000171
Up	LNC-TCOF1-1	3.78396	0.000342
Up	LNC-MED10-1	3.77026	0.00283
Up	LNC-EXOC2-16	3.75226	1.15e-05
Up	LNC-ZNF664-1	3.65856	9.07e-05
Up	ENSG00000254418	3.561	0.000425
Up	LNC-BBC3-1	3.46557	6.76e-05
Up	LNC-TBC1D22B-1	3.41722	0.00822
Up	LNC-AURKB-1	3.40077	0.000138
Up	LNC-ASAH2-2	3.39753	2.34e-06
Up	MIR924HG	3.34538	0.000504
Up	LNC-ABL2-1	3.3444	0.000664
Up	LNC-DDX27-7	3.31468	0.000387
Up	LNC-CH25H-2	3.29695	3.66e-06
Up	LNC-SMARCD3-1	3.28089	0.0111
Up	ENSG00000251279	3.26798	0.0224
Up	LNC-AADACL2-1	3.12947	0.00102
Up	LNC-TP53INP1-5	3.11596	2.34e-06
Up	LNC-GINS1-13	3.09045	0.00173
Up	LNC-U2AF2-5	3.05803	4.09e-05
Up	LNC-SLC25A29-5	3.01109	8.55e-06
Up	LNC-VMAC-1	2.97877	0.00228
Up	LNC-CHID1-2	2.95545	0.00017
Up	LNC-FOXB1-8	2.9302	0.000642
Up	LNC-TBC1D17-1	2.92375	0.00654
Up	LNC-TGM6-3	2.91524	2.92e-05
Up	LNC-C4ORF17-2	2.88043	0.000511
Up	LNC-SLC38A3-2	2.87814	0.000179
Up	LNC-DDX27-6	2.87373	0.000135
Up	LNC-DCAF4L1-1	2.87355	0.00013
Up	LNC-RPSA-1	2.86474	0.000348
Up	LNC-NOB1-2	2.86362	0.00891
Up	LNC-MAP3K9-8	2.83223	2.02e-05
Up	LNC-ASAP3-3	2.82598	5.01e-05
Up	ENSG00000178977	2.80009	0.000487
Up	LNC-ANP32B-1	2.78457	0.000112
Up	ENSG00000228245	2.78095	0.0305
Up	LNC-RBMS2-5	2.76306	0.00122
Up	LNC-TIGD3-6	2.74335	0.00169
Up	LNC-NTMT1-2	2.74196	0.000894
Up	LNC-C19ORF48-5	2.72016	0.0397
Up	ENSG00000257242	2.71709	0.000456
Up	LNC-EPM2AIP1-8	2.71263	0.000112
Up	ENSG00000255717	2.70912	4.06e-05
Up	LNC-GPBP1L1-2	2.69967	5.09e-05
Up	LNC-DHX38-1	2.69552	0.000478
Up	LNC-ABHD3-4	2.69506	0.000554
Up	LNC-STRIP1-2	2.68612	0.00107
Up	LNC-TFRC-2	2.68513	1e-05
Up	LNC-ASIP-1	2.68421	0.0003
Up	ENSG00000223482	2.67898	2.48e-05
Up	LNC-MBTD1-2	2.67548	0.000329
Up	LNC-PEPD-5	2.66581	0.000423
Up	LNC-LEO1-5	2.66544	0.00233
Up	LNC-OR4F6-6	2.6615	0.00347
Up	LNC-GRAP-3	2.64065	0.000273
Up	LNC-SNW1-6	2.6321	0.000152
Up	LNC-RPS3A-1	2.62376	1.95e-05
Up	ENSG00000223692	2.61744	0.0468
Up	LNC-TMEM179B-5	2.61093	0.000157
Up	LNC-ANKLE2-3	2.58233	0.00515
Up	LNC-RAB40AL-1	2.57042	0.00224
Up	LNC-P2RY1-5	2.56628	0.00336
Up	LNC-PRRT1-1	2.56285	0.00345
Up	LNC-NANOS1-9	2.55751	8.89e-05
Up	LNC-RAB11FIP2-7	2.55751	8.89e-05
Up	LNC-CXORF49-10	2.54883	0.00815
Up	ENSG00000229918	2.53913	0.000446
Up	LNC-PEX12-1	2.53279	0.0495
Up	ENSG00000179406	2.52779	0.0669
Up	LNC-ZNF22-1	2.52564	0.0033
Up	LNC-SH2D7-11	2.52205	0.0452
Up	LNC-CIB3-5	2.51612	0.00301
Up	LNC-GRAP-7	2.50835	0.000178
Up	LNC-CTSV-5	2.50521	0.0118
Up	LNC-PTAFR-3	2.50483	0.00581
Up	LNC-VRK3-2	2.49122	0.0003
Up	LNC-RIMS3-3	2.48282	0.000558
Up	LNC-PANX1-1	2.48233	0.00303
Up	LNC-CCDC103-7	2.47658	0.00517
Up	LNC-CBLL1-1	2.45542	0.00225
Up	LNC-CERS3-4	2.45052	0.000571
Up	LNC-CTDSP2-5	2.44896	0.000124
Up	LNC-ZNF506-8	2.44225	0.000894
Up	LNC-EXOC1-3	2.43664	0.00607
Up	LNC-EN2-4	2.42704	0.0296
Up	LNC-DNASE1L2-2	2.42506	0.000287
Up	LNC-B3GALNT1-2	2.42321	0.00587
Up	LNC-DCAF17-1	2.40884	0.00705
Up	LNC-APCDD1L-4	2.40818	0.000264
Up	LNC-PLGLB2-7	2.4057	0.00527
Up	LNC-ATG12-1	2.40279	0.00792
Up	LNC-ABL1-2	2.39677	4.18e-05
Up	LNC-IL4I1-5	2.39195	0.000412
Up	LNC-RAD23B-1	2.38109	1.95e-05
Up	LNC-UTY-17	2.37825	0.000422
Up	LNC-SERAC1-12	2.37749	0.000173
Up	LNC-DOCK4-1	2.37561	0.011
Up	LNC-SHCBP1-2	2.36532	0.00144
Up	LNC-CDK10-1	2.36198	0.000175
Up	ENSG00000257621	2.361	0.00219
Up	LNC-C10ORF143-3	2.36068	0.0625
Up	LNC-MAP3K12-1	2.35988	1.15e-05
Up	LNC-CSNK2A1-1	2.35627	1.29e-05
Up	LNC-TRMU-3	2.34855	4.2e-06
Up	LNC-TSN-12	2.34659	0.00216
Up	LNC-FAM19A2-5	2.34534	0.00488
Up	LNC-TEKT4-21	2.3388	0.0502
Up	LNC-STX5-3	2.33013	4.2e-06
Up	LNC-CYP26B1-4	2.32783	0.0135
Up	LNC-SRCIN1-1	2.32719	0.00756
Up	LNC-APC-1	2.3233	0.000147
Up	LNC-ANKRD20A8P-12	2.31786	2.22e-05
Up	LNC-MPP4-3	2.31276	6.52e-06
Up	LNC-FAM25C-29	2.30609	0.000112
Up	LNC-WDR33-1	2.30303	0.00128
Up	LNC-TRIM10-1	2.29241	5.2e-05
Up	LNC-ERVV-1-11	2.28183	0.0153
Up	LNC-STAP2-2	2.28182	0.000154
Up	LNC-KPTN-1	2.27797	0.00015
Up	LNC-NRIP3-2	2.27215	0.00315
Up	ENSG00000234494	2.26516	0.000727
Up	LNC-TXNDC16-1	2.2644	0.0264
Up	LNC-SAV1-1	2.26381	0.00026
Up	LNC-RAB40B-2	2.26343	0.00359
Up	LNC-FAM111B-1	2.26261	0.00019
Up	LNC-MESD-4	2.25821	0.00143
Up	LNC-SMIM11B-3	2.25713	0.023
Up	LNC-STMP1-3	2.2524	0.0567
Up	LNC-SLC25A13-1	2.25238	0.000554
Up	LNC-POLR1A-3	2.25204	0.000856
Up	LNC-CASP4-3	2.24991	0.00276
Up	LNC-MAP2K4-2	2.24371	0.0178
Up	LNC-DHFR-3	2.24319	0.00432
Up	LNC-POLRMT-6	2.24021	9.34e-05
Up	LNC-SLC7A3-3	2.2387	0.0057
Up	ENSG00000196756	2.22687	5.12e-05
Up	ENSG00000244879	2.22536	0.000523
Up	LNC-GLRX3-3	2.22416	0.00589
Up	LNC-FANCL-5	2.22331	0.000225
Up	LNC-MBOAT2-8	2.22233	2.34e-06
Up	LNC-SLC35E1-2	2.22231	0.00313
Up	ENSG00000225839	2.21871	0.0098
Up	LNC-CD8B-3	2.21801	0.00123
Up	LNC-CRHR2-3	2.21136	0.00772
Up	LNC-RFC5-4	2.20931	0.00343
Up	LNC-PAPSS2-9	2.20544	0.000342
Up	LNC-KL-5	2.20358	2.34e-06
Up	LNC-TOM1L2-7	2.20344	0.000296
Up	LNC-KIF5B-4	2.19973	6.52e-06
Up	LNC-CALB2-2	2.19773	0.00743
Up	ENSG00000234912	2.19643	0.000868
Up	LNC-C17ORF62-1	2.19092	0.0141
Up	LNC-TLCD2-2	2.18384	0.000451
Up	LNC-TRMT11-1	2.17235	0.0079
Up	LNC-CYB5R1-1	2.17095	0.00482
Up	LNC-RNF224-1	2.16934	0.0141
Up	LNC-TMCO1-1	2.16895	0.0297
Up	LNC-STX4-1	2.16711	0.000116
Up	LNC-SLC52A1-3	2.16232	0.000161
Up	LNC-UBFD1-3	2.15761	0.0142
Up	LNC-RAD23B-2	2.15633	7.26e-06
Up	LNC-IRGM-2	2.15478	0.0001
Up	ENSG00000245910	2.14688	7.66e-05
Up	LNC-EXT1-2	2.1462	0.0107
Up	LNC-NWD1-2	2.14136	0.000233
Up	ENSG00000225206	2.13581	0.000313
Up	LNC-NES-1	2.13561	0.000175
Up	ENSG00000267454	2.13135	0.0625
Up	ENSG00000249859	2.13052	0.0244
Up	LNC-COL9A2-2	2.12891	0.00127
Up	ENSG00000243069	2.12837	6.81e-05
Up	LNC-CENPT-1	2.12227	0.000652
Up	LNC-RELL2-3	2.12195	0.0551
Up	LNC-NPR2-1	2.12148	0.00633
Up	LNC-ZNF263-3	2.1211	2.86e-05
Up	LNC-HOMER3-1	2.11895	0.00508
Up	LNC-XIAP-7	2.1183	0.00053
Up	LNC-HVCN1-2	2.11733	0.000202
Up	LNC-LYSMD3-2	2.11641	0.000277
Up	LNC-CALML4-4	2.11624	0.000229
Up	LNC-TAF1A-2	2.11618	0.00641
Up	LNC-GTPBP4-6	2.11555	0.000647
Up	ENSG00000233844	2.11477	0.000463
Up	LNC-CDH4-1	2.11153	0.00153
Up	ENSG00000215458	2.11026	0.00156
Up	LNC-ZFR-2	2.10706	8.31e-05
Up	LNC-AOC3-4	2.10598	0.000148
Up	LNC-ARL5A-1	2.10503	0.000562
Up	LNC-DEF8-2	2.1016	0.000497
Up	LNC-DAPK3-3	2.10069	0.0493
Up	LNC-ANKRD6-4	2.09815	0.0188
Up	LNC-FOXD4L6-23	2.09738	0.0969
Up	LNC-LTBP3-2	2.09483	0.0522
Up	LNC-ZNF136-1	2.09452	0.000131
Up	LNC-SNCG-1	2.09102	0.00206
Up	LNC-ACTR3-2	2.09071	0.000209
Up	LNC-FGFR1OP2-3	2.09052	0.0058
Up	LNC-VRK3-1	2.09015	1.98e-05
Up	LNC-CNPY2-4	2.08851	0.00019
Up	LNC-NOC3L-5	2.08249	0.000905
Up	LNC-NDUFV3-2	2.0806	0.0234
Up	LNC-IQCG-7	2.07033	0.0252
Up	ENSG00000174365	2.06524	0.0364
Up	LNC-GPR83-1	2.06511	0.000859
Up	LNC-MRPS5-5	2.06355	0.0163
Up	ENSG00000230798	2.06331	0.000362
Up	LNC-RAB44-3	2.05766	0.000567
Up	LNC-ODF4-2	2.05414	0.00897
Up	LNC-SPATA16-3	2.05392	0.0268
Up	LNC-TMED5-3	2.05363	0.000926
Up	LNC-TMOD4-1	2.05288	0.000289
Up	LNC-KLRG1-7	2.05208	0.000131
Up	LNC-MFHAS1-3	2.05109	0.0253
Up	LNC-TREX2-1	2.04697	0.0359
Up	LNC-SDC2-3	2.04508	4.06e-05
Up	LNC-TMEM161B-1	2.04275	0.000867
Up	LNC-LYPD6-2	2.04192	6.87e-05
Up	LNC-BIVM-3	2.04138	0.000225
Up	LNC-PLGLB2-10	2.04057	0.00588
Up	LNC-ANKRD6-5	2.03443	0.0207
Up	LNC-IQSEC1-6	2.03356	0.0239
Up	LNC-TRAP1-1	2.03056	0.000112
Up	LNC-CRYAA2-181	2.03	0.0094
Up	LNC-WDR60-1	2.02875	0.00012
Up	LNC-SERPINC1-6	2.02443	0.00198
Up	LNC-RNF4-1	2.0225	0.00313
Up	LNC-WNT8A-57	2.01807	0.000108
Up	LNC-DEAF1-1	2.01721	0.0204
Up	LNC-MFAP3-1	2.01157	1.85e-05
Up	LNC-MUC2-1	2.0089	0.00011
Up	LNC-CHMP1B-1	2.00778	1.17e-05
Up	LNC-RBPMS-1	2.00727	0.00233
Up	LNC-AMOTL2-1	2.0062	2.23e-05
Up	LNC-IDI2-2	2.00446	0.0207
Up	LNC-SLCO5A1-9	2.00422	0.00706
Up	LNC-DHX35-7	2.00364	0.000667
Up	LNC-RIMS3-2	2.00334	0.000628
Up	LNC-C1ORF105-4	2.00303	0.0153
Up	LNC-CH25H-1	2.00285	0.000379
Up	LNC-LY6G5C-1	2.00256	0.00159
Up	LNC-NHLH2-3	2.00138	0.000673
Up	LNC-ADAMTS15-1	2.00104	5.8e-05
Up	LNC-YWHAZ-1	2.00066	0.00013
Up	LNC-TMPPE-2	1.99926	0.00973
Up	LNC-NOP16-1	1.9949	0.00179
Up	LNC-DERL3-3	1.99072	0.0257
Up	ENSG00000234663	1.99027	0.0611
Up	LNC-DNAJC3-3	1.98961	0.00332
Up	LNC-FRMD4B-3	1.98652	0.00254
Up	LNC-CCDC92-7	1.98575	7.46e-05
Up	ENSG00000224843	1.98494	0.000249
Up	LNC-C6ORF203-4	1.98442	0.00895
Up	LNC-KCNE1B-3	1.98427	0.0056
Up	LNC-CDCA4-1	1.98288	0.00668
Up	LNC-TSSK2-3	1.98125	0.0009
Up	LNC-MAPKAPK5-1	1.97963	0.000225
Up	LNC-LYSMD3-1	1.97661	5.12e-05
Up	LNC-TOR1AIP2-5	1.97414	4.18e-05
Up	LNC-AGAP1-4	1.97261	0.000477
Up	LNC-PSME2-2	1.96774	0.000799
Up	LNC-LY96-3	1.96486	0.000816
Up	ENSG00000228369	1.96368	0.00152
Up	LNC-SLC38A9-4	1.96258	5.43e-05
Up	LNC-NAA35-1	1.96131	0.00488
Up	LNC-ZDHHC17-4	1.95296	0.0175
Up	LNC-VIP-1	1.95187	0.000368
Up	LNC-TARSL2-3	1.95141	0.000588
Up	ENSG00000227533	1.94615	0.0944
Up	LNC-RPS2-2	1.9442	0.0159
Up	LNC-NR2F6-5	1.9439	0.000494
Up	LNC-NR1D2-6	1.94268	0.000111
Up	LNC-GPR3-4	1.94122	0.000622
Up	LNC-GPT2-1	1.9404	0.00303
Up	LNC-NPIPB5-3	1.93858	9.63e-05
Up	LNC-ATG16L2-10	1.93673	0.00415
Up	ENSG00000120664	1.93276	0.00586
Up	LNC-UBR7-2	1.92823	0.0015
Up	LNC-HELZ-9	1.92789	0.0575
Up	LNC-CSRP3-1	1.92693	0.000112
Up	LNC-SLFN12-1	1.92396	2.86e-05
Up	LNC-ESX1-1	1.92343	0.00511
Up	LNC-FAM149B1-7	1.92174	0.0591
Up	ENSG00000269834	1.91961	0.00466
Up	LNC-FBXW7-9	1.91932	0.000447
Up	LNC-SYNCRIP-8	1.91514	0.000217
Up	LNC-KCNE1B-155	1.91135	0.00453
Up	LNC-KCNE1B-156	1.91135	0.00453
Up	LNC-KCNE1B-158	1.91135	0.00453
Up	LNC-SLC51A-11	1.91093	0.000637
Up	LNC-COX19-1	1.90948	0.0051
Up	LNC-OTX2-6	1.90907	0.0192
Up	LNC-NPIPB12-2	1.90837	5.33e-05
Up	LNC-GALNT5-3	1.90617	7.66e-05
Up	LNC-PAFAH1B1-1	1.90604	0.0023
Up	LNC-PIK3C3-3	1.9041	0.000447
Up	ENSG00000234183	1.90373	0.0502
Up	LNC-CCDC7-6	1.90143	0.00017
Up	LNC-TRMT11-3	1.90092	0.075
Up	LNC-PPP2R5B-6	1.89686	4.18e-05
Up	LNC-ZNF227-1	1.89631	0.000567
Up	LNC-SDF4-1	1.89623	0.00286
Up	LRRC75A-AS1	1.89355	0.000144
Up	LNC-DDB1-4	1.8932	0.000183
Up	LNC-PIGN-10	1.89254	0.0985
Up	ENSG00000223546	1.88976	0.00906
Up	LNC-RIMBP2-9	1.88959	0.0641
Up	LNC-COA3-1	1.88933	2.92e-05
Up	LNC-DPF1-2	1.88613	0.021
Up	LNC-GRB14-3	1.88601	0.0244
Up	LNC-FBXO31-1	1.88483	0.0047
Up	LNC-NPIPB4-5	1.88381	5.09e-05
Up	ENSG00000266258	1.883	0.0114
Up	LNC-S1PR1-11	1.88299	0.00034
Up	LNC-ECI2-5	1.88268	0.00686
Up	LNC-TMEM106C-4	1.88264	0.0272
Up	LNC-LYN-3	1.87925	0.00596
Up	LNC-R3HDM4-2	1.87852	0.00718
Up	LNC-TTC5-1	1.87082	0.0479
Up	LNC-IDI1-2	1.87029	0.0348
Up	LNC-PLEKHG5-3	1.86875	0.0226
Up	ENSG00000224459	1.86835	0.00265
Up	LNC-ADGRL4-6	1.86813	1.4e-05
Up	LNC-UHRF2-4	1.86559	0.0182
Up	LNC-NPY4R-1	1.86487	0.00257
Up	LNC-MCM2-4	1.86438	0.000511
Up	LNC-TBX20-3	1.86285	0.0071
Up	LNC-ATE1-1	1.85967	0.0615
Up	LNC-NPIPB4-2	1.85826	3.53e-05
Up	LNC-TMEM17-4	1.8579	3.01e-05
Up	STT3A-AS1	1.85575	0.000196
Up	LNC-SMIM27-7	1.855	0.00853
Up	LNC-FAM156B-1	1.85281	0.0839
Up	LNC-TBL1XR1-11	1.85272	0.00291
Up	LNC-DCUN1D1-7	1.84934	0.00644
Up	LNC-DHRS7B-1	1.84825	0.00149
Up	LNC-LGALS3BP-4	1.84694	0.00766
Up	ENSG00000254101	1.84452	0.0276
Up	LNC-UTY-12	1.84446	0.0109
Up	LNC-FAM98B-1	1.84293	0.00354
Up	LNC-TLE3-9	1.84065	7.16e-05
Up	LNC-POU4F3-5	1.83987	0.000366
Up	LNC-LDLRAP1-1	1.83962	0.094
Up	LNC-PRSS27-4	1.83879	0.0319
Up	ENSG00000224642	1.83761	0.00276
Up	LNC-CXORF67-2	1.83669	0.000102
Up	LNC-PLGRKT-1	1.83636	0.0374
Up	LNC-DLEU7-9	1.83535	0.00962
Up	LNC-PILRB-1	1.83524	0.00254
Up	ENSG00000282975	1.83326	0.00016
Up	ENSG00000264859	1.82955	0.00807
Up	LNC-TRIM28-12	1.82907	0.000479
Up	LNC-FANCD2-1	1.82864	5.63e-05
Up	LNC-ZNF784-4	1.82782	0.0014
Up	LNC-MMP24OS-3	1.82447	0.00274
Up	LNC-CENPP-2	1.82191	0.00714
Up	LNC-FKBP6-2	1.81881	0.0001
Up	LNC-LZIC-1	1.81756	0.0894
Up	LNC-BIRC8-3	1.81744	2.92e-05
Up	LNC-FBXO10-2	1.81593	0.00756
Up	LNC-HSPB11-1	1.81422	0.000326
Up	LNC-ARL16-3	1.81351	8.03e-05
Up	LNC-MYLIP-1	1.81187	0.00064
Up	LNC-MCM8-4	1.81153	0.073
Up	LNC-PRR4-1	1.81091	0.0109
Up	LNC-KIR3DX1-2	1.80922	0.0111
Up	LNC-DISC1-8	1.80871	0.0589
Up	LNC-METTL13-5	1.80613	0.0599
Up	LNC-MAP3K2-2	1.80535	0.00569
Up	LNC-CHAF1A-1	1.80438	2.76e-05
Up	LNC-CA5A-12	1.80404	0.00727
Up	LNC-KIF1BP-1	1.8029	0.00202
Up	LNC-XPO1-3	1.80289	0.000765
Up	LNC-UBE3C-6	1.80268	0.00802
Up	LNC-PPM1J-1	1.80225	0.00403
Up	LNC-PPM1B-1	1.79993	0.00174
Up	LNC-KLK5-1	1.7992	0.00878
Up	LNC-MMP19-2	1.79818	0.0149
Up	LNC-SLC9A1-1	1.7972	0.0969
Up	LNC-MAD2L1-1	1.79562	0.00975
Up	LNC-SLC25A16-6	1.79554	6.76e-05
Up	LNC-SH2D6-6	1.79113	0.0467
Up	LNC-BCL2L11-2	1.78961	0.00251
Up	LNC-MINPP1-1	1.7867	0.0297
Up	LNC-GUSB-2	1.78631	0.0027
Up	LNC-TFAP2E-8	1.78503	0.00407
Up	LNC-KIF5B-3	1.78418	3.54e-05
Up	LNC-MRPS35-1	1.77887	0.0968
Up	LNC-NLRP3-11	1.77826	0.00635
Up	LNC-SLCO1A2-2	1.77383	0.019
Up	LNC-NPIPB5-6	1.77353	8.89e-05
Up	LNC-DHRS7B-7	1.77312	0.000286
Up	LNC-SERPINB5-1	1.77236	0.0236
Up	LNC-SNX5-2	1.7718	0.0919
Up	LNC-SINHCAF-8	1.77146	0.000473
Up	LNC-ZNF415-4	1.77132	8.89e-05
Up	LNC-COPZ1-5	1.77053	0.015
Up	LNC-LDLR-2	1.77053	0.009
Up	LNC-PRR14-6	1.7697	0.00792
Up	LNC-UQCRHL-2	1.7694	0.0713
Up	LNC-CIB3-3	1.7677	0.000307
Up	LNC-ZNF486-3	1.76762	0.00243
Up	LNC-GTF2F2-10	1.76655	0.0307
Up	LNC-DCTD-1	1.76582	0.0138
Up	LNC-PRKCQ-1	1.76461	0.0108
Up	LNC-KCNH5-4	1.76169	0.00649
Up	LNC-GOLGA8R-2	1.76122	0.0664
Up	LNC-TSPAN4-2	1.75999	0.00546
Up	LNC-MED29-3	1.75987	3.64e-05
Up	LNC-FLII-3	1.75926	0.00843
Up	LNC-NFS1-3	1.75804	4.47e-05
Up	LNC-ARPC3-2	1.7573	0.000387
Up	LNC-STAM2-3	1.75534	0.0957
Up	LNC-CT83-1	1.75518	0.0302
Up	LNC-SH2D6-2	1.75413	0.0727
Up	LNC-ZC3H12B-2	1.75166	0.00124
Up	LNC-MRPS18A-1	1.75076	0.00114
Up	LNC-PDE8B-3	1.74752	0.00492
Up	LNC-TBCA-3	1.74752	0.00492
Up	LNC-SLC20A1-2	1.74721	0.000922
Up	LNC-DPRX-1	1.74374	0.0759
Up	LNC-FAM207A-10	1.74325	0.08
Up	ENSG00000225778	1.74159	0.0044
Up	LNC-PDLIM5-1	1.73695	0.000734
Up	LNC-ZDHHC11-2	1.73685	0.00131
Up	LNC-APOL2-4	1.73582	0.0102
Up	LNC-AMOTL2-2	1.73517	0.00386
Up	LNC-PROS1-1	1.73265	0.0139
Up	LNC-TRRAP-3	1.73224	6.07e-05
Up	LNC-MTCH1-3	1.73206	0.00142
Up	LNC-RNF169-3	1.7317	0.0346
Up	LNC-METTL15-10	1.73074	0.0741
Up	LNC-SLC29A1-2	1.72938	7.33e-05
Up	LNC-ZNF583-4	1.72841	0.00392
Up	LNC-KAT7-2	1.72714	0.000301
Up	LNC-HIGD1B-2	1.72544	0.00287
Up	LNC-HMOX1-1	1.72479	0.00463
Up	LNC-EXOC3-3	1.72335	0.00853
Up	LNC-DENND1B-6	1.72288	0.0319
Up	LNC-MDM4-9	1.72195	0.0621
Up	LNC-CCDC174-3	1.72151	0.00474
Up	LNC-ADD1-6	1.72139	0.00539
Up	LNC-ZFC3H1-16	1.71972	0.0426
Up	LNC-SERPINC1-5	1.71865	0.0105
Up	LNC-SCAND1-7	1.71825	0.0582
Up	LNC-HYAL4-5	1.71665	0.000121
Up	LNC-WASL-1	1.716	0.000411
Up	LNC-NANOS1-2	1.71515	0.0137
Up	LNC-GJA9-1	1.71031	0.0265
Up	LNC-NMRK2-5	1.70875	0.000665
Up	LNC-EIF1AX-1	1.70765	0.0682
Up	LNC-GREM2-2	1.70721	0.0361
Up	LNC-PCSK2-3	1.70666	0.0595
Up	ENSG00000248049	1.70597	0.00393
Up	LNC-ZNF33B-4	1.70582	9.42e-05
Up	ENSG00000228063	1.70443	0.0934
Up	LNC-UPK1B-2	1.70413	0.0114
Up	LNC-C3ORF67-2	1.70305	0.000146
Up	LNC-ADGRV1-8	1.70067	0.000147
Up	LNC-GLRB-2	1.69982	4.53e-05
Up	LNC-CD44-1	1.69978	2.86e-05
Up	LNC-SLC35C1-7	1.69959	0.00474
Up	LNC-KAT7-1	1.69923	0.00294
Up	LNC-TXNRD2-1	1.69881	0.0206
Up	LNC-CYTIP-2	1.69805	0.000102
Up	ENSG00000269656	1.69763	0.000794
Up	ENSG00000228649	1.69663	0.00909
Up	LNC-SMTNL1-1	1.69651	0.012
Up	LNC-TBPL2-2	1.69518	0.0497
Up	LNC-CDK6-1	1.69506	8.89e-05
Up	LNC-MAP2K2-1	1.69468	0.000525
Up	LNC-FBXL3-1	1.69286	0.0557
Up	LNC-KIAA0319L-1	1.6927	0.00848
Up	LNC-ZBTB41-2	1.69231	0.00045
Up	LNC-ZDHHC11-5	1.69199	0.000622
Up	LNC-FUCA1-1	1.69095	0.018
Up	LNC-MOK-3	1.6898	0.000414
Up	LNC-PPT1-4	1.68918	0.00236
Up	LNC-DEFB131B-6	1.6884	0.0595
Up	ENSG00000236388	1.68793	0.000178
Up	LNC-PPIAL4F-10	1.68668	0.0224
Up	LNC-ZNF683-3	1.68549	0.000144
Up	LNC-MYO1C-2	1.68542	0.000472
Up	ENSG00000264247	1.68457	6.93e-05
Up	LNC-ATP6V1D-8	1.68454	0.0441
Up	ENSG00000250392	1.68388	0.000203
Up	ENSG00000248256	1.68376	0.000707
Up	ENSG00000247498	1.68269	0.00253
Up	LNC-ZNF600-1	1.68166	0.000313
Up	LNC-KLC1-1	1.67987	3.01e-05
Up	LNC-ZNF367-1	1.67907	0.000477
Up	LNC-ULK2-1	1.67894	0.0136
Up	LNC-TBC1D31-2	1.67817	0.000168
Up	LNC-SNAPC5-1	1.67726	0.0167
Up	LNC-HIST2H3PS2-3	1.67684	0.0169
Up	LNC-ZNF43-2	1.67614	0.00165
Up	LNC-SP140L-7	1.67534	0.0635
Up	LNC-RWDD2B-1	1.67511	0.00299
Up	LNC-TUBB2A-7	1.67359	0.00523
Up	ENSG00000224699	1.66988	0.00153
Up	ENSG00000163597	1.66923	0.000905
Up	LNC-TAX1BP3-1	1.66703	0.00343
Up	LNC-CELF2-7	1.66652	0.0248
Up	LNC-HNRNPM-2	1.66632	0.00305
Up	LNC-MYADM-1	1.66484	0.000722
Up	LNC-FAM71A-1	1.66444	0.00027
Up	LNC-HINT2-2	1.66443	0.00037
Up	LNC-UVSSA-4	1.6637	0.00539
Up	LNC-DNPEP-1	1.6628	0.00397
Up	LNC-PPP1R42-4	1.66164	0.0333
Up	LNC-BOLA3-3	1.65929	0.0731
Up	ENSG00000234199	1.65922	1.85e-05
Up	LNC-C17ORF53-1	1.65871	0.0159
Up	LNC-LIAS-4	1.65864	0.00801
Up	LNC-SBDS-4	1.65839	0.0313
Up	LNC-PERP-9	1.65753	0.000365
Up	LNC-CRLF3-2	1.65556	0.00229
Up	LNC-CCDC82-13	1.65414	0.00012
Up	LNC-SLC25A6-2	1.65358	0.00065
Up	LNC-ARNTL-5	1.6534	0.00733
Up	LNC-FECH-3	1.65137	0.00053
Up	LNC-SNAPC5-4	1.64909	0.00119
Up	LNC-MYO1C-1	1.64843	4.91e-05
Up	LNC-MSANTD3-1	1.64799	0.0634
Up	LNC-CLASP1-3	1.64767	0.00045
Up	LNC-NCS1-2	1.64626	0.000934
Up	LNC-ZDHHC11-1	1.64555	0.000515
Up	LNC-RNF216-1	1.64444	0.00739
Up	LNC-C6ORF52-1	1.64398	0.00624
Up	LNC-LIG1-2	1.64322	0.000323
Up	ENSG00000232956	1.64213	0.000373
Up	LNC-EMILIN3-1	1.64089	0.0347
Up	LNC-CFAP20-2	1.64083	2.75e-05
Up	LNC-MAFK-2	1.63836	0.000201
Up	LNC-ACTC1-1	1.63738	0.0433
Up	LNC-ZBTB7A-1	1.63722	0.0105
Up	LNC-WDR60-2	1.63577	0.00562
Up	LNC-SRGAP3-4	1.63411	0.00667
Up	LNC-HSPB8-6	1.63404	0.00235
Up	LNC-GINS3-1	1.63269	4.09e-05
Up	LNC-FOXS1-1	1.63231	0.0745
Up	LNC-NME5-3	1.63156	5.76e-05
Up	LNC-FIGNL2-11	1.63049	0.000863
Up	LNC-GRASP-1	1.63049	0.000863
Up	LNC-MAB21L2-4	1.62844	0.0114
Up	LNC-SH3D19-6	1.62844	0.0114
Up	LNC-ANKRD1-3	1.62825	0.0115
Up	LNC-ZNF250-1	1.62812	0.0004
Up	LNC-INTS2-4	1.62645	0.00016
Up	LNC-CDC27-8	1.62553	0.000623
Up	LNC-PRM1-3	1.62508	0.0209
Up	LNC-INO80E-2	1.62492	0.000103
Up	LNC-TRPC4AP-1	1.62423	0.000189
Up	LNC-TBC1D31-4	1.62414	0.013
Up	LNC-SAG-4	1.62286	5.01e-05
Up	LNC-ZDHHC11B-1	1.62144	0.000131
Up	LNC-KRR1-1	1.62041	0.00858
Up	LNC-LEAP2-4	1.61925	0.0437
Up	LNC-NDUFS5-5	1.61854	0.00632
Up	LNC-TXNRD1-3	1.61844	0.0512
Up	ENSG00000186594	1.61833	0.000146
Up	LNC-CLDN14-3	1.61747	0.0952
Up	LNC-FOXQ1-24	1.61677	0.00398
Up	LNC-DNAJC10-4	1.61609	0.000214
Up	LNC-TNFAIP6-6	1.61554	5.59e-05
Up	LNC-NUP35-3	1.61531	0.0916
Up	LNC-SLC23A3-3	1.61384	0.000269
Up	ENSG00000263627	1.61212	0.0644
Up	LNC-ERVV-1-2	1.61196	3.11e-05
Up	LNC-KIF11-2	1.61171	0.0603
Up	LNC-ZFAND4-2	1.61127	8.56e-05
Up	LNC-CDT1-1	1.61042	6.5e-05
Up	LNC-RABEP2-4	1.61005	0.00469
Up	LNC-MMRN2-4	1.60968	0.0614
Up	LNC-TGFBRAP1-1	1.60678	0.00104
Up	LNC-TMEM250-2	1.60614	0.000208
Up	LNC-NUP210L-1	1.60458	0.0507
Up	LNC-SULT1A3-5	1.60252	0.0468
Up	LNC-BHLHE40-1	1.6017	0.089
Up	ENSG00000223827	1.60157	0.012
Up	LNC-ZNF680-14	1.60067	0.00179
Up	LNC-ZCCHC17-9	1.60063	0.000235
Up	LNC-KBTBD12-4	1.59993	0.000694
Up	LNC-DAO-2	1.59972	0.0169
Up	ENSG00000241469	1.59922	0.0372
Up	LNC-SPCS2-3	1.59848	0.0808
Up	LNC-TMEM173-2	1.59826	4.05e-05
Up	LNC-PRDM9-17	1.59813	0.000282
Up	LNC-AKT3-3	1.59806	0.000161
Up	LNC-CPLX1-5	1.5964	0.0857
Up	LNC-PSMB11-1	1.59583	0.000414
Up	LNC-CCNY-1	1.59481	0.0495
Up	LNC-AP1B1-2	1.5948	0.000639
Up	LNC-PTGR1-3	1.59422	0.0384
Up	LNC-NYAP1-5	1.59295	0.084
Up	LNC-MFSD14A-2	1.59149	0.0195
Up	LNC-ZNF83-4	1.59017	0.000115
Up	LNC-PRKAR2A-5	1.58928	0.0852
Up	LNC-PARVA-7	1.58795	0.0104
Up	LNC-TPX2-1	1.58752	0.0158
Up	LNC-B4GALT1-2	1.58693	8.89e-05
Up	LNC-PDPK1-3	1.58663	1.52e-05
Up	LNC-NENF-4	1.58555	0.0743
Up	LNC-PCDH19-2	1.58553	6.93e-05
Up	LNC-NR5A2-8	1.58525	0.00529
Up	LNC-RPS4X-1	1.585	0.0379
Up	ENSG00000245556	1.58274	0.00224
Up	LNC-MACROD2-1	1.58164	0.000899
Up	LNC-TEAD3-4	1.57922	0.000325
Up	LNC-TRAP1-2	1.5792	2.45e-05
Up	LNC-SAMD9L-1	1.57857	0.00082
Up	LNC-MTERF1-1	1.5785	5.62e-05
Up	LNC-NDUFS7-3	1.57822	0.0173
Up	LNC-CDH15-1	1.57788	0.0297
Up	LNC-CEP72-2	1.5777	2.86e-05
Up	LNC-ARPP19-2	1.57668	9.54e-05
Up	LNC-CNTRL-2	1.57558	0.00613
Up	LNC-SLC35B2-1	1.5752	0.0588
Up	LNC-CASTOR3-2	1.57344	0.00132
Up	LNC-DENND5A-1	1.57227	0.00626
Up	LNC-PRKAR2B-1	1.57227	0.00175
Up	LNC-RMI2-5	1.57149	0.00102
Up	LNC-ZNF680-44	1.57025	7.17e-05
Up	LNC-CEMP1-1	1.56833	0.000881
Up	LNC-ANXA3-6	1.56682	0.0078
Up	LNC-COL4A5-3	1.56491	0.0656
Up	LNC-SLC22A17-3	1.56355	0.00328
Up	LNC-PCLAF-2	1.56347	0.0812
Up	LNC-PTN-6	1.56343	0.0776
Up	LNC-CLK4-2	1.56329	0.0308
Up	LNC-COL9A2-1	1.56326	0.0312
Up	LNC-RAD9A-6	1.56218	0.0363
Up	LNC-TPRA1-8	1.56149	0.0632
Up	LNC-NSA2-7	1.55915	5.52e-05
Up	LNC-DNAJB6-4	1.55773	0.00575
Up	LNC-WRNIP1-8	1.55724	0.0355
Up	LNC-SLC2A12-7	1.55616	0.000417
Up	LNC-C9ORF131-2	1.55247	0.0131
Up	ENSG00000231795	1.55185	0.0764
Up	LNC-PTGR2-2	1.55041	0.0258
Up	LNC-ALDH9A1-2	1.55027	0.000622
Up	LNC-REM1-3	1.54967	0.0168
Up	LNC-MYH3-1	1.54901	0.00338
Up	LNC-FABP3-3	1.54846	0.00982
Up	LNC-KLRB1-12	1.54781	0.0737
Up	LNC-C11ORF95-5	1.54767	0.0338
Up	LNC-FAM8A1-2	1.54747	0.000238
Up	LNC-CAPZA2-3	1.54677	0.000324
Up	LNC-KLHDC4-73	1.54646	0.0141
Up	LNC-KIF18A-8	1.54624	0.00607
Up	LNC-NUP98-1	1.54387	0.000425
Up	LNC-FAM184B-2	1.54386	0.000388
Up	LNC-HLA-B-2	1.54311	0.00213
Up	LNC-NDUFA3-1	1.5429	0.00386
Up	LNC-DUSP26-4	1.54248	0.0113
Up	LNC-ADAMTSL5-1	1.54113	6.87e-05
Up	LNC-TTC21B-2	1.54082	0.000218
Up	LNC-CCDC127-2	1.54078	0.00548
Up	LNC-DKK3-2	1.54076	0.00244
Up	LNC-MRPS7-4	1.54065	0.000223
Up	LNC-ZNF714-1	1.54024	0.0167
Up	LNC-RNF6-4	1.5402	2.86e-05
Up	LNC-LRRC75A-5	1.54007	0.000238
Up	LNC-SLC26A5-1	1.53986	0.00245
Up	LNC-HSDL2-3	1.53978	0.00739
Up	LNC-ZNF737-3	1.53947	0.0062
Up	LNC-TSEN34-10	1.53853	0.00635
Up	LNC-C2CD3-1	1.5384	0.00194
Up	LNC-LMF1-3	1.53815	0.00988
Up	LNC-FAM71D-1	1.53616	0.00258
Up	LNC-GNPDA1-2	1.5354	0.00331
Up	LNC-TAF12-4	1.53531	0.00105
Up	LNC-ACAD9-2	1.53265	0.0613
Up	LNC-TYMS-4	1.53241	0.00355
Up	LNC-PNPLA2-2	1.53238	0.00473
Up	LNC-COQ2-1	1.53058	0.0147
Up	LNC-PROP1-2	1.52969	0.0753
Up	LNC-ZNF732-10	1.52951	0.000158
Up	LNC-NDST1-1	1.52932	0.0378
Up	LNC-FBXL8-3	1.52896	0.0309
Up	LNC-ZFYVE1-5	1.52875	0.00115
Up	LNC-AVEN-1	1.52719	0.0124
Up	LNC-TMPRSS15-15	1.52719	0.00792
Up	LNC-DERL3-1	1.52718	0.031
Up	LNC-CRYGN-3	1.52688	0.00107
Up	LNC-AMDHD1-1	1.5262	0.00022
Up	LNC-NAPSA-2	1.52612	0.0317
Up	LNC-FRMD8-3	1.52574	0.005
Up	LNC-LRIF1-2	1.52567	0.000368
Up	LNC-BUD23-4	1.52521	0.0197
Up	LNC-LMTK2-3	1.52327	0.0584
Up	ENSG00000258667	1.52326	1.52e-05
Up	LNC-ISCA1-3	1.52277	0.00785
Up	LNC-SDF2-1	1.5196	0.00133
Up	LNC-ZNF708-10	1.51896	0.000184
Up	LNC-HP1BP3-1	1.51874	0.00139
Up	LNC-PLPP4-4	1.51843	0.0964
Up	LNC-IGFL2-1	1.5174	0.000224
Up	LNC-SP3-1	1.51683	0.00638
Up	LNC-SYT15-1	1.5154	0.00101
Up	LNC-TMEM14A-1	1.5147	0.0683
Up	LNC-APOL4-1	1.5146	0.00353
Up	LNC-PFN2-4	1.51441	0.0198
Up	LNC-CMC2-1	1.51406	0.000352
Up	LNC-MVK-2	1.51353	0.0154
Up	LNC-CRABP2-1	1.5112	0.0335
Up	LNC-TTF1-1	1.5108	2.86e-05
Up	LNC-TIMM8B-1	1.51023	0.00189
Up	LNC-SBDS-17	1.50922	0.0478
Up	LNC-APMAP-2	1.50903	0.0152
Up	ENSG00000256642	1.5089	0.0307
Up	LNC-ZNF37A-15	1.50877	0.0395
Up	LNC-HTD2-1	1.50832	3.5e-05
Up	LNC-LMTK3-4	1.5081	0.000768
Up	LNC-GLMP-1	1.50783	2.76e-05
Up	LNC-MYO19-1	1.50767	0.00039
Up	LNC-SLFN12-2	1.50734	0.000935
Up	ENSG00000224910	1.50703	0.0793
Up	LNC-ZBTB26-2	1.50618	0.033
Up	LNC-C2ORF71-6	1.50609	0.0776
Up	LNC-SEC22A-1	1.50587	0.0786
Up	LNC-ZNF837-1	1.50528	0.0336
Up	LNC-XRCC3-6	1.50454	0.00525
Up	LNC-VPS13D-2	1.50419	0.0357
Up	LNC-CDV3-2	1.50406	0.0015
Up	LNC-ANKRD9-4	1.50291	0.0683
Up	ENSG00000235703	1.50273	0.00462
Up	LNC-GCHFR-1	1.50257	0.0495
Up	LNC-C9ORF57-3	1.50244	0.00019
Up	LNC-SEPT14-2	1.50228	0.0426
Up	LNC-ITGB2-9	1.50098	0.0514
Up	LNC-ASB9-4	1.50053	2.32e-05
Up	LNC-LIN37-3	1.49908	0.0439
Up	LNC-NBPF11-1	1.49816	0.0128
Up	LNC-ZC3HAV1L-2	1.49783	5.95e-05
Up	LNC-CTSH-1	1.49743	0.028
Up	LNC-ANKRD42-2	1.49739	0.00702
Up	LNC-MTRR-9	1.49628	0.0101
Up	LNC-GLRX3-4	1.49585	0.0319
Up	LNC-PATL2-2	1.49576	0.0782
Up	ENSG00000249550	1.49536	0.00473
Up	LNC-EMCN-3	1.49506	0.00169
Up	LNC-ZSCAN5A-3	1.49465	2.85e-05
Up	LNC-CNOT7-4	1.49456	0.000538
Up	LNC-EDIL3-1	1.49367	0.0767
Up	LNC-HDHD2-7	1.4935	0.0459
Up	LNC-EN1-6	1.49252	0.0302
Up	LNC-CCNT1-3	1.49217	0.000154
Up	LNC-SIN3A-6	1.49191	0.0186
Up	LNC-DERL1-1	1.49131	0.0936
Up	LNC-SERPINB9-2	1.49104	0.000371
Up	ENSG00000261615	1.49096	0.000891
Up	LNC-ZNF563-1	1.49057	0.00152
Up	LNC-TSHR-2	1.49054	0.00165
Up	LNC-CAST-4	1.48837	0.000112
Up	LNC-PDPK1-1	1.48687	0.0481
Up	LNC-TPR-1	1.48651	0.094
Up	LNC-INO80-1	1.48449	0.00922
Up	ENSG00000281398	1.48441	4.73e-05
Up	LNC-MED10-15	1.48352	0.00213
Up	LNC-C3ORF85-9	1.48172	0.000595
Up	LNC-CNPY3-1	1.4816	0.000365
Up	LNC-DDX27-4	1.48157	0.0804
Up	LNC-BOLA2B-2	1.48156	0.00225
Up	LNC-SUZ12-1	1.48095	0.00795
Up	LNC-EBLN1-2	1.48046	0.0684
Up	LNC-SPN-4	1.48028	0.000567
Up	LNC-EIF5B-2	1.48006	0.000387
Up	LNC-RPL32-1	1.47768	0.00868
Up	LNC-TMEM161A-2	1.47759	0.000196
Up	LNC-EEF2-2	1.47161	0.00159
Up	LNC-RPH3AL-1	1.47044	0.00907
Up	ENSG00000234380	1.4697	0.000647
Up	LNC-GABPB2-1	1.46919	0.000269
Up	LNC-ATMIN-1	1.46905	0.00173
Up	LNC-MYLIP-3	1.46868	0.00909
Up	LNC-APC-3	1.4678	0.00253
Up	LNC-ZNF45-1	1.46688	0.000127
Up	LNC-SH3D21-4	1.46617	0.0425
Up	LNC-CNTF-2	1.46603	0.00123
Up	LNC-APOBEC1-1	1.46592	0.00142
Up	LNC-NOXO1-1	1.46583	0.000707
Up	LNC-MAP3K5-1	1.46387	0.00422
Up	LNC-SLC44A2-1	1.46387	0.0621
Up	LNC-SLC32A1-2	1.46362	0.0165
Up	LNC-TRIM73-2	1.46045	0.000883
Up	LNC-PTGER3-7	1.46005	0.00224
Up	LNC-ATP5F1D-3	1.45911	0.00482
Up	LNC-YIPF7-1	1.45907	0.0553
Up	LNC-ACACB-2	1.45872	0.000783
Up	LNC-KIAA1614-6	1.45777	0.00624
Up	LNC-CGN-1	1.45681	0.00871
Up	LNC-PRDM9-24	1.45599	2.86e-05
Up	LNC-SERHL2-1	1.45553	4.55e-05
Up	LNC-UNC13C-5	1.45528	0.000558
Up	ENSG00000279245	1.45166	0.00575
Up	LNC-ROPN1L-13	1.45126	0.000328
Up	LNC-SLC51A-1	1.45069	0.00116
Up	LNC-RNF38-1	1.45012	0.000115
Up	LNC-BUD23-5	1.45012	0.0106
Up	LNC-ZNF142-4	1.44889	0.00168
Up	LNC-PIGB-2	1.44821	0.000508
Up	LNC-SEC24C-7	1.44719	0.0216
Up	LNC-A4GNT-1	1.4465	5.8e-05
Up	LNC-FNTB-1	1.44644	0.00239
Up	LNC-NR2C2AP-1	1.44439	0.000112
Up	LNC-IGSF10-9	1.44385	0.0142
Up	LNC-ZNF142-1	1.4434	0.000183
Up	LNC-CCDC142-3	1.4427	0.00424
Up	LNC-ANKRD12-2	1.44246	0.00053
Up	LNC-RAB35-2	1.44194	0.0184
Up	LNC-MRGPRX3-3	1.44166	0.0752
Up	LNC-THBS3-1	1.4412	3.05e-05
Up	LNC-SEC24D-3	1.44108	0.00648
Up	LNC-A1BG-1	1.4406	0.000715
Up	LNC-HEMGN-2	1.44047	0.000147
Up	LNC-XXYLT1-6	1.43848	4.06e-05
Up	LNC-MED13L-4	1.43573	0.0145
Up	LNC-MGAM-1	1.43572	0.0606
Up	LNC-RRM2-3	1.43486	0.00013
Up	LNC-PSRC1-2	1.43334	0.000127
Up	LNC-RDH11-3	1.43183	0.000262
Up	LNC-C14ORF28-1	1.43176	0.0502
Up	ENSG00000281501	1.43172	0.0426
Up	LNC-FNBP1L-6	1.43169	0.000933
Up	LNC-SELENOP-1	1.43125	0.0172
Up	ENSG00000234684	1.43076	0.0274
Up	LNC-TEFM-6	1.42824	0.000891
Up	LNC-SPATA31A7-13	1.4277	0.0214
Up	LNC-NKAIN3-1	1.42769	0.00155
Up	LNC-PRAF2-4	1.42746	0.000342
Up	LNC-UBAP1-1	1.42695	0.00576
Up	LNC-SBDS-1	1.42479	0.0968
Up	LNC-GABARAP-2	1.42434	0.000184
Up	LNC-GAL3ST3-2	1.42398	0.00114
Up	LNC-PRR15L-3	1.42319	0.0155
Up	LNC-C8ORF33-6	1.423	0.00959
Up	LNC-CTTN-1	1.42293	0.00842
Up	LNC-MKI67-1	1.42281	0.078
Up	LNC-EXOSC6-1	1.42016	0.000115
Up	LNC-ZNF609-1	1.42001	0.0583
Up	LNC-ARVCF-4	1.41921	0.0938
Up	LNC-FAM149B1-5	1.41843	0.0162
Up	LNC-PPP1R10-1	1.41723	7.46e-05
Up	ENSG00000258884	1.41721	0.0703
Up	LNC-APAF1-3	1.41696	0.00128
Up	ENSG00000232931	1.41659	0.000377
Up	LNC-STK36-2	1.41641	0.000697
Up	LNC-MEOX2-3	1.41603	0.0049
Up	LNC-OSTF1-4	1.41497	0.0498
Up	LNC-SAMD14-7	1.41353	0.0206
Up	LNC-PPP2R2D-9	1.41301	0.00195
Up	LNC-NKX6-3-4	1.41274	0.0129
Up	LNC-ME3-1	1.41133	0.000447
Up	LNC-DDX18-1	1.41132	0.000704
Up	LNC-ANKRD36-1	1.41025	0.00289
Up	ENSG00000225484	1.40721	0.00329
Up	LNC-CARD11-2	1.40713	0.000189
Up	LNC-ZNF786-1	1.4067	0.0236
Up	LNC-ZC3H12B-10	1.40615	0.0159
Up	LNC-PFKL-1	1.40612	0.000236
Up	LNC-PLXNC1-4	1.40528	0.0267
Up	ENSG00000258479	1.40444	0.00122
Up	LNC-PDGFA-3	1.40375	0.000474
Up	LNC-TIMMDC1-2	1.40152	0.00177
Up	LNC-AKIP1-6	1.40137	0.000934
Up	LNC-DCTN6-1	1.40027	0.00536
Up	LNC-FAM241A-1	1.39998	0.00334
Up	LNC-SLC39A6-5	1.39986	0.0365
Up	LNC-TGFBI-1	1.39973	0.0111
Up	LNC-CD164-2	1.39933	0.0352
Up	LNC-MRPL35-1	1.39927	0.0892
Up	LNC-TEX264-2	1.39748	0.00298
Up	LNC-RDH11-5	1.39618	0.00194
Up	LNC-FCGR1A-1	1.3958	0.0685
Up	LNC-BICD1-2	1.39513	0.0837
Up	LNC-TYW1-7	1.39421	0.0262
Up	LNC-ZNF480-2	1.39414	0.0071
Up	LNC-KDM4A-2	1.39386	0.0268
Up	LNC-LYPLA1-1	1.39354	0.0184
Up	LNC-C1ORF43-2	1.393	0.0295
Up	LNC-HELZ-8	1.39299	0.0971
Up	LNC-DEPTOR-5	1.39297	0.0941
Up	LNC-CACNA1D-3	1.3928	0.052
Up	LNC-ZNF83-7	1.39245	0.000224
Up	ENSG00000253799	1.39242	0.00172
Up	LNC-DHX34-4	1.39184	0.000587
Up	LNC-SAMD11-8	1.39166	0.00508
Up	LNC-BDNF-2	1.39159	0.00563
Up	LNC-PPM1E-3	1.39077	0.0625
Up	LNC-ZNF302-5	1.39054	7.77e-05
Up	LNC-IRS4-2	1.39018	0.00916
Up	LNC-NDUFS6-17	1.38836	0.0451
Up	LNC-GBP6-5	1.38783	0.000426
Up	LNC-RAG1-5	1.38767	0.0297
Up	LNC-FAM189B-3	1.38642	4.73e-05
Up	LNC-NUP58-5	1.386	0.000863
Up	LNC-MAP3K13-9	1.38573	0.00626
Up	LNC-SLC39A11-1	1.3847	0.0642
Up	ENSG00000224189	1.38354	0.000508
Up	LNC-OGDH-5	1.38276	0.0001
Up	LNC-UQCC3-1	1.38251	0.000974
Up	LNC-CASK-3	1.38198	0.0404
Up	LNC-FOXRED1-2	1.38198	0.0737
Up	LNC-PDE6G-3	1.38176	0.0122
Up	LNC-UTY-13	1.3811	0.00208
Up	LNC-CDC6-1	1.37984	0.000127
Up	LNC-SNX8-3	1.37956	6.25e-05
Up	LNC-WRNIP1-17	1.37947	0.0098
Up	LNC-TRIM49D1-2	1.37934	0.00119
Up	LNC-AK7-1	1.37887	0.00384
Up	LNC-ATG2B-4	1.37887	0.00384
Up	LNC-GUSB-4	1.37871	3.27e-05
Up	LNC-KRAS-3	1.37853	0.00162
Up	LNC-PANK3-21	1.37779	0.0692
Up	LNC-GOLPH3-1	1.37685	0.000329
Up	LNC-TTC21A-76	1.37561	0.000682
Up	LNC-F2RL2-4	1.37535	0.049
Up	LNC-RIMKLB-6	1.37534	0.000459
Up	LNC-CCT8L2-2	1.37519	0.000768
Up	LNC-TCTE1-1	1.37478	0.000356
Up	LNC-CERS3-2	1.37434	0.000911
Up	LNC-NAT2-1	1.37429	0.0514
Up	LNC-ZNF891-1	1.37399	7.53e-05
Up	LNC-EXO1-1	1.37378	0.00062
Up	LNC-SRPK2-6	1.37374	0.0108
Up	ENSG00000273356	1.37365	0.0118
Up	LNC-ZHX1-1	1.37223	0.000279
Up	ENSG00000258057	1.37119	0.000425
Up	LNC-ZNF674-9	1.37084	0.00282
Up	LNC-ELP2-2	1.37038	0.0152
Up	LNC-AP2A2-2	1.37037	0.00013
Up	LNC-GNAQ-8	1.3701	0.000929
Up	LNC-FUCA1-2	1.36981	0.0938
Up	LNC-RFLNB-4	1.36971	0.0279
Up	LNC-GRK3-3	1.36952	0.0832
Up	LNC-LTBR-1	1.36915	5.09e-05
Up	LNC-TINCR-1	1.36882	0.0187
Up	LNC-ZNF708-8	1.36836	0.000188
Up	LNC-TMEM167B-4	1.36789	0.00733
Up	LNC-RHEB-1	1.36733	0.0233
Up	LNC-ARL6IP1-6	1.36717	0.000296
Up	ENSG00000253352	1.36689	9.47e-05
Up	LNC-TMEM88B-3	1.36678	0.000333
Up	LNC-NMI-3	1.36601	0.00839
Up	LNC-APOL2-1	1.3645	0.0175
Up	LNC-XYLT1-3	1.36363	0.0205
Up	LNC-CA8-7	1.36346	0.0301
Up	LNC-AGL-1	1.3631	0.0352
Up	LNC-CNTN4-2	1.36191	0.00217
Up	LNC-ATP6V0E2-3	1.36128	0.000204
Up	LNC-CYP17A1-3	1.36114	0.000444
Up	LNC-SRPRA-5	1.36013	0.00586
Up	LNC-SHISA9-4	1.35964	0.0123
Up	LNC-ARHGAP29-2	1.35954	9.94e-05
Up	LNC-IRX2-7	1.35946	0.000584
Up	LNC-PGPEP1L-25	1.35894	0.0264
Up	LNC-CPM-7	1.35869	0.0397
Up	LNC-HAAO-7	1.3582	0.0807
Up	LNC-CYB561A3-1	1.35776	1.95e-05
Up	LNC-MRGPRE-2	1.35745	0.00259
Up	LNC-PDIA6-1	1.3568	0.000379
Up	LNC-PAPOLG-3	1.35614	0.0169
Up	LNC-C21ORF2-1	1.35502	0.000385
Up	LNC-C8ORF76-1	1.35498	0.000335
Up	LNC-CYP4F22-3	1.35392	0.00159
Up	LNC-GAMT-4	1.35309	0.000238
Up	LNC-RFPL3-1	1.35308	0.052
Up	LNC-ZNF577-1	1.35253	0.000192
Up	LNC-CFL1-2	1.35218	0.00284
Up	LNC-CDRT4-4	1.35168	0.00715
Up	LNC-RNF121-1	1.35131	0.00157
Up	LNC-RP9-6	1.35088	0.00262
Up	LNC-SALL2-2	1.35058	0.0133
Up	LNC-ARL16-1	1.34942	0.0298
Up	LNC-SMC3-1	1.34904	0.0116
Up	LNC-RAB11FIP4-7	1.34895	0.00909
Up	LNC-ZNF431-5	1.34894	0.00015
Up	LNC-IFT140-1	1.34893	0.00168
Up	LNC-GAB3-3	1.3479	0.0103
Up	LNC-RBP5-1	1.34689	0.00023
Up	LNC-MTREX-2	1.34645	0.0191
Up	LNC-KLF18-5	1.34625	0.0654
Up	LNC-ZC3HC1-1	1.34607	0.00115
Up	LNC-ZNF726-5	1.3459	0.0118
Up	LNC-FAM19A2-2	1.34547	0.0111
Up	LNC-TET3-2	1.34463	0.00655
Up	LNC-PPP2R5C-2	1.34417	0.00011
Up	LNC-PCLAF-3	1.34406	0.00522
Up	ENSG00000250490	1.34353	0.0208
Up	LNC-ZNF280B-1	1.34345	0.00833
Up	LNC-ZNF257-5	1.34269	8.25e-05
Up	ENSG00000237424	1.34244	0.0168
Up	LNC-RSPH10B2-1	1.34175	0.00375
Up	LNC-PGAP1-1	1.34122	0.0258
Up	LNC-ERCC1-1	1.34086	0.00483
Up	LNC-STPG4-6	1.34043	0.0167
Up	LNC-AGXT2-1	1.34005	0.00108
Up	LNC-SLC3A2-7	1.33996	0.000436
Up	LNC-ERICH1-9	1.33947	0.00808
Up	LNC-TTC31-3	1.33942	0.00464
Up	LNC-PRAF2-1	1.33928	1.85e-05
Up	LNC-RXFP4-4	1.33917	0.000452
Up	LNC-VEPH1-2	1.33867	0.000112
Up	LNC-CCDC189-1	1.33853	0.00209
Up	LNC-TMA7-2	1.33847	0.0734
Up	LNC-GPR39-7	1.33775	0.00223
Up	LNC-PCBP4-2	1.33721	8.48e-05
Up	LNC-TPX2-2	1.33617	0.0607
Up	LNC-SCO1-4	1.33603	0.00129
Up	LNC-EXT1-3	1.33603	0.0783
Up	LNC-BARHL2-5	1.33592	0.000213
Up	LNC-PIK3R4-1	1.33572	0.0143
Up	LNC-PAIP2-5	1.33471	0.0307
Up	LNC-NHLH2-4	1.33382	0.00213
Up	ENSG00000278719	1.33293	0.0126
Up	LNC-PRRT1B-2	1.33254	0.00486
Up	LNC-UCK1-4	1.33254	0.00486
Up	LNC-CADM1-4	1.3311	0.0397
Up	LNC-NT5M-6	1.33101	0.0776
Up	LNC-POLR1E-2	1.33073	2.02e-05
Up	LNC-ELF2-4	1.33072	0.000129
Up	LNC-ZNF613-3	1.33062	0.00128
Up	LNC-KATNA1-1	1.33016	0.0629
Up	LNC-RAB8B-2	1.3298	0.00618
Up	ENSG00000245275	1.32937	0.000177
Up	LNC-JRK-3	1.32874	0.0319
Up	LNC-LONP2-3	1.32726	0.00159
Up	LNC-NPC2-1	1.32664	0.000811
Up	LNC-PAIP2-3	1.3266	0.0621
Up	LNC-RPIA-27	1.32659	0.000112
Up	LNC-ZNF611-1	1.32652	8.26e-05
Up	LNC-ARMC9-1	1.32628	0.000777
Up	LNC-TMEM44-3	1.32621	0.00392
Up	LNC-AKAP3-8	1.32546	0.000159
Up	LNC-SLC13A4-2	1.32516	0.000145
Up	LNC-TUBB2A-9	1.3242	5.53e-05
Up	LNC-UCP2-2	1.32414	0.000103
Up	LNC-NCAM2-16	1.32377	0.00548
Up	LNC-DTL-1	1.32376	0.0194
Up	LNC-CCDC32-4	1.3232	0.0233
Up	LNC-OXGR1-5	1.32273	0.0151
Up	LNC-RBP5-3	1.32237	0.00222
Up	LNC-RBL2-7	1.32048	0.0181
Up	LNC-NBPF11-8	1.3199	0.0595
Up	LNC-TOX4-4	1.3197	0.000354
Up	LNC-GLI4-2	1.31928	0.014
Up	LNC-TUBGCP3-10	1.31908	0.00099
Up	LNC-DIRC3-2	1.31854	0.000116
Up	LNC-SLC5A9-1	1.31849	0.000465
Up	LNC-C16ORF86-2	1.31782	0.0967
Up	LNC-CRK-3	1.31666	0.084
Up	LNC-HLA-DPB1-14	1.31665	0.00033
Up	LNC-FAM177B-3	1.31612	0.000298
Up	LNC-RBM4-1	1.31591	0.0217
Up	LNC-TBC1D28-1	1.31514	0.00013
Up	ENSG00000204685	1.31447	0.00216
Up	LNC-POU4F1-2	1.31443	0.000145
Up	LNC-PLEK2-3	1.31422	0.00111
Up	LNC-STAC2-2	1.3141	0.00245
Up	LNC-ACTRT3-8	1.31389	0.000387
Up	LNC-TRPV1-3	1.31221	0.00143
Up	LNC-KHDRBS1-1	1.31177	9.09e-05
Up	LNC-TBCK-3	1.31062	0.0129
Up	LNC-CTSZ-1	1.31059	0.000506
Up	LNC-GLP1R-3	1.31015	0.000277
Up	LNC-KCTD10-1	1.30891	0.00303
Up	LNC-ZNF765-5	1.30888	0.0068
Up	LNC-P4HA3-2	1.30869	0.000116
Up	LNC-KDM3A-2	1.3085	0.0162
Up	LNC-GGCT-3	1.30716	0.00948
Up	LNC-STON2-2	1.30694	0.000224
Up	LNC-LRRC57-3	1.30688	0.0803
Up	LNC-C1ORF216-3	1.30636	0.000193
Up	LNC-DENND4A-7	1.30587	0.000124
Up	LNC-NUP155-1	1.30585	0.0366
Up	LNC-PSMG1-11	1.30486	0.000637
Up	LNC-PNN-1	1.30468	0.025
Up	LNC-GNA13-5	1.3045	0.00243
Up	LNC-TACC3-2	1.30425	0.000112
Up	LNC-NAA25-5	1.30304	0.000109
Up	LNC-CIAO1-5	1.30184	0.0686
Up	LNC-CHAC2-11	1.3014	0.000325
Up	LNC-VPS26C-3	1.30125	0.00784
Up	LNC-USP50-5	1.30042	0.000523
Up	LNC-SLC25A22-1	1.30009	0.00294
Up	LNC-ATP5MD-1	1.30006	0.000238
Up	LNC-ACO1-1	1.29987	0.000135
Up	LNC-EGR1-6	1.2995	0.00667
Up	LNC-NARF-1	1.29931	0.00194
Up	ENSG00000245711	1.29891	0.000151
Up	LNC-HIPK1-1	1.29862	0.000108
Up	LNC-TSTA3-1	1.29857	0.000116
Up	LNC-CBWD5-3	1.29836	0.00959
Up	LNC-NDUFAF4-3	1.29775	0.00132
Up	LNC-PAQR7-4	1.29707	0.0018
Up	LNC-GRHL2-5	1.297	4.73e-05
Up	LNC-C8ORF48-6	1.29651	0.000317
Up	LNC-NPHS2-6	1.29584	0.000484
Up	LNC-ZNF709-2	1.29459	0.0534
Up	LNC-GPS2-4	1.29419	0.00282
Up	LNC-NIPBL-4	1.293	0.000144
Up	LNC-MRPL47-1	1.29299	0.0715
Up	LNC-HTR4-3	1.29197	0.0519
Up	LNC-ZNF585B-2	1.29112	0.000779
Up	LNC-LARP1B-1	1.29083	0.000639
Up	LNC-ZNF614-1	1.29082	0.001
Up	LNC-WDR73-7	1.29058	0.00806
Up	LNC-ACD-1	1.29052	0.00019
Up	LNC-GUSB-7	1.29033	0.000473
Up	LNC-VPS37B-1	1.2903	0.0662
Up	LNC-NRAP-1	1.28944	0.000839
Up	LNC-ZNF519-1	1.28842	0.00948
Up	LNC-OR2J1-15	1.28784	0.00473
Up	LNC-NFE2L1-4	1.28752	0.0178
Up	LNC-SYN2-1	1.28708	0.0647
Up	LNC-GRHL2-7	1.28609	0.00264
Up	LNC-ZNF585B-4	1.28608	0.00053
Up	LNC-ZNF816-2	1.28574	0.00359
Up	LNC-TK2-11	1.2855	0.0319
Up	LNC-COL6A3-4	1.28519	0.0002
Up	LNC-ACTR3B-3	1.28476	0.00985
Up	LNC-SUPT6H-4	1.28429	0.00277
Up	LNC-TMEM192-2	1.28382	0.00586
Up	LNC-CHST7-5	1.2838	0.00705
Up	LNC-FAM120AOS-4	1.28336	0.000144
Up	LNC-MEFV-2	1.28267	0.00238
Up	LNC-A1BG-2	1.2826	0.00023
Up	LNC-CLN8-2	1.28214	0.0881
Up	LNC-ZNF605-4	1.28015	0.0121
Up	LNC-ZNF490-3	1.27945	0.00326
Up	LNC-NR2C2-4	1.27936	0.0186
Up	LNC-APPL2-3	1.27885	0.0789
Up	LNC-ADH1C-2	1.27867	0.000831
Up	LNC-ZSCAN25-2	1.27862	0.000138
Up	LNC-SPDYE6-4	1.27759	0.00139
Up	LNC-PIK3C3-11	1.27712	0.016
Up	LNC-TNNI3K-4	1.27592	0.0998
Up	LNC-ZNF823-1	1.27577	5.09e-05
Up	LNC-ZNF609-3	1.27523	0.0128
Up	LNC-TSN-4	1.27451	0.00649
Up	LNC-KIAA1328-6	1.27305	0.049
Up	LNC-TPGS2-4	1.27305	0.049
Up	LNC-RYBP-2	1.27297	0.00119
Up	LNC-LGALS9-2	1.27288	0.0269
Up	LNC-ZNF284-2	1.27268	0.00257
Up	LNC-MYO10-21	1.27244	0.0946
Up	LNC-WDR60-9	1.27232	0.00363
Up	LNC-KIAA1755-15	1.27181	0.00806
Up	LNC-EFCAB3-7	1.27142	0.0175
Up	LNC-SH3YL1-1	1.27065	0.0376
Up	LNC-FECH-4	1.26967	0.0174
Up	LNC-HSPB6-1	1.26941	1.98e-05
Up	LNC-TONSL-1	1.26896	0.00027
Up	LNC-CYS1-5	1.26896	0.000147
Up	LNC-FKBP9-1	1.26859	0.0198
Up	LNC-CD40LG-3	1.26854	0.0232
Up	LNC-TMEM150C-6	1.26853	0.0967
Up	LNC-ZNF415-3	1.26813	0.000328
Up	ENSG00000241769	1.26682	0.00671
Up	LNC-EPHB3-5	1.26585	0.0313
Up	LNC-XRCC3-5	1.26508	0.000161
Up	ENSG00000224743	1.26489	0.083
Up	LNC-NME5-4	1.26445	0.00131
Up	LNC-FAM126B-3	1.26408	0.00292
Up	LNC-C6ORF48-1	1.26383	0.0587
Up	LNC-CAB39L-1	1.26367	0.0717
Up	LNC-PTPN18-2	1.2633	0.00389
Up	LNC-SP9-8	1.26327	0.0155
Up	LNC-ATG16L1-2	1.26311	0.0202
Up	LNC-TIGD6-2	1.26294	0.000358
Up	LNC-POTEH-4	1.26243	0.000183
Up	LNC-BAG3-2	1.26241	0.00015
Up	LNC-EIF2S3B-2	1.26229	0.0669
Up	ENSG00000251580	1.2622	0.0734
Up	LNC-THYN1-4	1.26192	0.000131
Up	LNC-DDX51-3	1.26182	0.0214
Up	LNC-ZNF559-ZNF177-1	1.26155	6.93e-05
Up	ENSG00000179523	1.25973	0.0019
Up	LNC-PTOV1-1	1.25961	0.000736
Up	LNC-CPE-3	1.25948	0.00013
Up	LNC-CPLX1-4	1.25933	0.00155
Up	LNC-ZNF267-2	1.25919	0.000342
Up	LNC-RNF7-1	1.25888	0.000816
Up	LNC-PPME1-2	1.25848	0.0717
Up	LNC-URM1-1	1.25767	0.000748
Up	LNC-BRF1-67	1.25716	0.0187
Up	ENSG00000132204	1.25627	0.0715
Up	LNC-GABRB3-4	1.25619	0.0381
Up	LNC-GLIS2-4	1.25502	0.00867
Up	LNC-RXYLT1-4	1.2546	0.00103
Up	LNC-TMEM167A-5	1.2546	0.000461
Up	LNC-RTP5-8	1.25425	0.0397
Up	LNC-VPS28-1	1.25417	0.00473
Up	ENSG00000267530	1.25393	0.0235
Up	LNC-WDR70-5	1.25235	0.00508
Up	LNC-HIST1H2BI-3	1.25145	0.00156
Up	LNC-SAMSN1-7	1.25085	0.067
Up	LNC-NUP62-1	1.25054	0.000545
Up	LNC-KLHL20-3	1.25051	0.0556
Up	LNC-ZNF397-6	1.25048	0.00307
Up	LNC-CHCHD1-2	1.25034	0.00943
Up	LNC-ANO5-1	1.25029	0.0141
Up	LNC-ZMYM2-8	1.24988	0.00773
Up	LNC-ZNF821-2	1.24975	0.0484
Up	ENSG00000232354	1.24953	0.0243
Up	LNC-USP6NL-7	1.24858	0.0129
Up	LNC-EIF3B-1	1.24799	0.00319
Up	LNC-GOLGA2-4	1.24691	0.00675
Up	LNC-CCDC9B-2	1.24567	0.00751
Up	LNC-UCHL3-13	1.24561	0.000172
Up	LNC-LGI1-3	1.24556	0.000119
Up	LNC-VN1R2-7	1.24542	0.072
Up	LNC-ZFHX3-5	1.24431	0.00813
Up	LNC-PEX11G-4	1.2442	0.046
Up	LNC-PTTG1-6	1.24419	3.92e-05
Up	LNC-RAB11FIP2-3	1.24362	0.0118
Up	LNC-BPY2B-11	1.24345	0.0142
Up	LNC-NDFIP2-14	1.24303	0.000444
Up	LNC-SOX17-2	1.24259	0.00107
Up	LNC-ZNF14-4	1.24189	0.00702
Up	LNC-IER3-15	1.24189	0.0821
Up	LNC-SLC22A31-1	1.24187	0.00715
Up	LNC-ZNF791-2	1.24184	0.00331
Up	LNC-ZNF394-2	1.24118	0.000115
Up	LNC-PEAK1-4	1.24051	0.00253
Up	LNC-DTWD2-8	1.24043	0.000103
Up	LNC-KBTBD2-2	1.24022	0.00114
Up	LNC-RABL3-3	1.23985	0.023
Up	LNC-CBX3-1	1.23966	0.00583
Up	LNC-TNPO3-12	1.23949	0.000321
Up	LNC-FAM120AOS-3	1.23839	0.000135
Up	LNC-NUDT5-5	1.23795	0.0178
Up	LNC-ITPR3-3	1.23792	0.0637
Up	LNC-OGT-9	1.23735	0.0938
Up	LNC-ZNF708-1	1.23708	0.00796
Up	LNC-TMC7-1	1.23706	0.0107
Up	LNC-C19ORF25-2	1.23674	0.000726
Up	LNC-JPH3-8	1.23656	0.00288
Up	LNC-CYP2W1-2	1.23639	0.000406
Up	LNC-SOCS2-7	1.23635	0.00646
Up	LNC-PPA2-8	1.2359	8.77e-05
Up	LNC-TRIML2-2	1.23549	0.0271
Up	LNC-B4GALT1-3	1.23509	7.46e-05
Up	LNC-N4BP2L2-3	1.23411	0.0464
Up	LNC-P2RX5-1	1.23385	0.0812
Up	LNC-LATS2-3	1.23302	5.43e-05
Up	ENSG00000226674	1.23288	0.0653
Up	LNC-APOC3-8	1.23272	0.0274
Up	LNC-ZNF486-5	1.232	0.0715
Up	LNC-HAVCR2-1	1.23198	0.00866
Up	LNC-COQ2-4	1.23197	0.00673
Up	LNC-RELL1-6	1.23192	0.00214
Up	LNC-ZNF273-7	1.23177	0.00198
Up	LNC-DNAJC14-1	1.23159	0.0638
Up	LNC-APAF1-5	1.23153	0.00624
Up	LNC-GATAD2A-1	1.23141	0.000803
Up	ENSG00000235313	1.23116	0.00493
Up	ENSG00000228794	1.23019	0.0468
Up	LNC-SLC25A15-7	1.22979	3.4e-05
Up	LNC-MEF2A-1	1.22962	0.00649
Up	LNC-TIGD7-2	1.22951	6.93e-05
Up	LNC-SRPK2-5	1.22924	0.000103
Up	LNC-ZNF490-1	1.2273	0.00239
Up	LNC-IGF2BP3-2	1.22555	0.000934
Up	LNC-BAG1-1	1.22554	0.000228
Up	LNC-KIAA1755-6	1.22532	0.0683
Up	LNC-SYT10-3	1.2245	0.00206
Up	LNC-SLC27A5-3	1.22446	0.0367
Up	LNC-MTHFS-2	1.22443	0.0968
Up	LNC-UNC5D-7	1.22428	0.00974
Up	LNC-PARVA-2	1.22424	0.000134
Up	LNC-LONRF2-1	1.22383	0.0115
Up	LNC-JCAD-5	1.22297	0.0163
Up	LNC-SYNGR1-4	1.22292	0.000883
Up	LNC-CNPY1-2	1.22249	0.0732
Up	LNC-SEMA4G-2	1.22218	0.00165
Up	LNC-C5ORF42-7	1.22205	0.000928
Up	LNC-PROKR2-4	1.22163	0.00131
Up	LNC-SNRPD2-1	1.22073	0.0442
Up	ENSG00000258556	1.22069	0.00772
Up	LNC-MMP10-3	1.2204	0.0632
Up	LNC-ZNF720-6	1.22028	0.000171
Up	LNC-NEK5-1	1.22027	0.00019
Up	LNC-TRDN-4	1.21976	0.00648
Up	LNC-APOL4-2	1.21951	0.000654
Up	LNC-BORCS8-2	1.21935	0.000134
Up	ENSG00000267321	1.21843	0.0634
Up	LNC-LANCL2-4	1.2182	0.054
Up	LNC-RPP38-1	1.21807	0.00571
Up	LNC-MAPK6-3	1.21779	0.000606
Up	LNC-GABPB1-2	1.21687	0.0662
Up	LNC-SAT2-1	1.2157	0.000286
Up	LNC-SLC38A9-2	1.21495	0.0329
Up	LNC-MAG-2	1.21493	0.024
Up	LNC-SLC15A3-6	1.21483	0.000316
Up	ENSG00000234166	1.21432	0.0633
Up	LNC-METTL22-4	1.2141	0.0629
Up	LNC-LRRC72-8	1.21404	0.028
Up	LNC-SLFN13-1	1.21374	0.000657
Up	LNC-ANKRD33B-10	1.2134	0.0532
Up	LNC-FAM167A-3	1.21276	0.000777
Up	LNC-TOGARAM1-1	1.21249	0.0181
Up	LNC-NDUFB11-4	1.21208	0.0423
Up	LNC-NR5A1-1	1.212	0.0409
Up	LNC-MIOS-4	1.21194	0.00755
Up	LNC-ZNF747-1	1.21171	0.00195
Up	ENSG00000251221	1.21012	0.00239
Up	LNC-ABCC6-1	1.20956	0.0139
Up	ENSG00000240770	1.20955	0.00966
Up	LNC-CCNB1IP1-3	1.20937	0.00406
Up	LNC-PDSS1-6	1.20928	0.00727
Up	LNC-ATP5PO-2	1.20915	0.0206
Up	LNC-CD47-1	1.20901	0.00432
Up	LNC-SCAPER-4	1.209	0.00763
Up	LNC-LRRC57-2	1.20823	0.00993
Up	LNC-PTPRZ1-7	1.20817	0.000592
Up	LNC-SPI1-1	1.20806	0.0228
Up	LNC-PRDM14-2	1.20795	0.0199
Up	LNC-ZNF785-1	1.20765	0.0414
Up	LNC-SLC11A2-1	1.20661	0.0222
Up	LNC-SPIN2A-2	1.20648	0.0343
Up	LNC-MRI1-1	1.20611	0.000516
Up	LNC-MSN-6	1.20575	0.000199
Up	LNC-COQ10A-3	1.20553	0.0298
Up	LNC-RABGEF1-1	1.20549	0.0276
Up	LNC-DMGDH-1	1.20534	0.000272
Up	LNC-ADAP2-4	1.20443	0.000177
Up	LNC-TAF1A-3	1.20374	0.00111
Up	LNC-PPP1R27-2	1.20148	0.000325
Up	LNC-PLEKHA3-15	1.20018	0.0441
Up	LNC-UCK2-2	1.20013	0.00224
Up	LNC-STAP1-7	1.19947	0.0383
Up	LNC-ESRRG-4	1.19898	0.00929
Up	LNC-SPOPL-8	1.19874	0.0102
Up	LNC-NDUFAF4-2	1.19867	0.0179
Up	LNC-WNT9A-1	1.19865	0.0112
Up	LNC-SNW1-5	1.19861	0.000592
Up	LNC-CGAS-1	1.1981	0.00255
Up	LNC-ZNF280D-10	1.19795	0.0778
Up	LNC-ZNF716-8	1.19764	0.0158
Up	LNC-LRCH1-8	1.19643	0.000497
Up	LNC-MYL5-3	1.1956	0.0784
Up	LNC-HIST1H3A-4	1.1948	0.0598
Up	LNC-GFOD1-2	1.19467	0.00546
Up	LNC-ARL17B-2	1.19275	1.95e-05
Up	LNC-IER2-1	1.19135	0.0121
Up	LNC-RSRC2-1	1.19128	0.000238
Up	LNC-AADAC-1	1.19124	0.0464
Up	ENSG00000232677	1.18967	0.000633
Up	ENSG00000248476	1.1896	0.000591
Up	LNC-TAF4-2	1.18955	0.000425
Up	LNC-NPC2-2	1.18946	0.029
Up	LNC-ZNF670-ZNF695-3	1.18942	0.0291
Up	LNC-DERA-2	1.18893	0.000245
Up	LNC-INSRR-2	1.18837	0.000313
Up	LNC-MAX-3	1.18821	2.92e-05
Up	LNC-BICDL1-3	1.18806	0.0876
Up	LNC-MOCS1-1	1.18777	0.000381
Up	LNC-ZNF780B-3	1.18753	0.00409
Up	ENSG00000244926	1.18743	0.0225
Up	LNC-EEF1B2-3	1.18742	0.00334
Up	LNC-ELFN1-3	1.1867	0.000154
Up	ENSG00000228340	1.18643	0.0601
Up	LNC-ZNF823-4	1.18628	8.26e-05
Up	LNC-CXXC1-4	1.1858	0.00143
Up	LNC-OPLAH-1	1.18449	0.00115
Up	LNC-LYL1-1	1.1842	9.09e-05
Up	LNC-TGM4-1	1.18414	0.00482
Up	LNC-OR4C11-4	1.18389	0.0994
Up	LNC-GTF2IRD2B-3	1.18377	0.0962
Up	LNC-PRR14L-1	1.1837	0.000523
Up	LNC-MRPL1-2	1.18359	0.0536
Up	LNC-CPSF7-6	1.1831	0.00966
Up	ENSG00000249407	1.18292	0.000363
Up	LNC-ACSL6-3	1.18288	0.0755
Up	LNC-SEC22A-4	1.18256	0.00169
Up	ENSG00000261008	1.18232	0.00784
Up	LNC-DUSP14-3	1.18194	0.00178
Up	LNC-SLC22A16-1	1.18186	0.0239
Up	LNC-GNG14-3	1.18111	0.00258
Up	LNC-TRIM38-2	1.18111	0.00048
Up	LNC-LZTS1-4	1.18098	0.00647
Up	ENSG00000236751	1.18075	0.0386
Up	LNC-MAFK-5	1.18	0.000515
Up	LNC-JMJD8-1	1.1799	0.0464
Up	LNC-ONECUT2-6	1.1797	0.038
Up	LNC-KNTC1-6	1.17922	0.0828
Up	LNC-GPR176-2	1.17911	0.0256
Up	LNC-DERL1-2	1.1788	0.0015
Up	LNC-B3GNT2-4	1.17849	0.0312
Up	LNC-HMGN1-5	1.17721	0.0139
Up	LNC-CDC5L-1	1.17694	0.00212
Up	LNC-JADE3-2	1.17604	0.06
Up	LNC-HAO2-2	1.17579	0.0014
Up	LNC-MTRR-1	1.17541	0.0985
Up	LNC-ZNF562-2	1.17532	0.0014
Up	LNC-CSPG5-1	1.17522	0.00207
Up	LNC-BCL11B-7	1.175	0.0132
Up	LNC-HSDL2-5	1.17473	0.0703
Up	LNC-NHLH2-1	1.17462	0.0202
Up	LNC-ROGDI-5	1.17447	0.00128
Up	LNC-PLPPR3-1	1.17408	0.0417
Up	ENSG00000234771	1.17394	0.00239
Up	LNC-ZNF583-2	1.17379	0.017
Up	LNC-GPATCH1-2	1.17336	0.0103
Up	LNC-SNX7-10	1.17313	5.43e-05
Up	LNC-TTC24-3	1.17271	0.0599
Up	LNC-PTEN-12	1.17262	0.000722
Up	LNC-PSMD7-2	1.17241	0.0246
Up	LNC-MBOAT1-10	1.17204	0.00076
Up	LNC-SDSL-15	1.17143	0.00139
Up	LNC-ZNF90-3	1.17131	0.00652
Up	LNC-TXNDC12-3	1.17052	0.000131
Up	LNC-KLRG2-3	1.17042	0.0178
Up	LNC-CDNF-3	1.17016	0.000524
Up	LNC-TEFM-3	1.16953	0.011
Up	LNC-FUNDC1-1	1.16943	0.0906
Up	LNC-AGAP9-39	1.16872	0.00586
Up	LNC-THSD7A-3	1.16859	0.00663
Up	LNC-RIMBP3C-3	1.16813	0.000333
Up	LNC-ZFAND4-1	1.168	0.00572
Up	LNC-ZNF680-4	1.168	0.00105
Up	LNC-SLC35A1-6	1.16795	0.0975
Up	LNC-RFX8-4	1.16785	0.00398
Up	LNC-DNAJC5B-1	1.16746	0.0152
Up	LNC-MSMB-3	1.16666	0.000208
Up	LNC-PCF11-3	1.16653	4.82e-05
Up	LNC-SMOC1-1	1.16646	0.000134
Up	LNC-MTMR2-3	1.16629	3.75e-05
Up	LNC-TPT1-1	1.16624	0.00387
Up	LNC-RPS5-3	1.16562	0.0017
Up	LNC-TP53I13-7	1.16542	0.0419
Up	LNC-ZC4H2-3	1.16507	0.00058
Up	LNC-CD9-6	1.16468	0.000217
Up	LNC-CHRDL2-1	1.16428	0.0493
Up	LNC-ARHGEF38-1	1.16382	0.000807
Up	LNC-DPPA4-3	1.16332	0.00515
Up	LNC-C17ORF97-12	1.16319	0.0606
Up	LNC-CYP2U1-1	1.1621	0.0345
Up	LNC-CBX5-2	1.16207	0.00842
Up	LNC-MED4-8	1.16204	0.0663
Up	LNC-WASHC2C-1	1.16195	0.0477
Up	LNC-FANCM-11	1.16158	7.53e-05
Up	LNC-VPS18-1	1.16147	0.000325
Up	LNC-PTTG1IP-8	1.16111	0.00641
Up	LNC-DIAPH3-21	1.16095	0.0911
Up	LNC-HSFY1-2	1.16088	0.000112
Up	LNC-PTGDR2-2	1.16059	0.000167
Up	LNC-FGF21-2	1.16051	0.00159
Up	LNC-NPIPA1-1	1.15986	2.46e-05
Up	LNC-TMEM259-1	1.15926	0.000452
Up	LNC-LSM7-3	1.15921	0.0212
Up	ENSG00000231028	1.1589	0.00335
Up	LNC-REG1B-7	1.158	0.0286
Up	LNC-APLNR-3	1.15757	0.000369
Up	LNC-TOR1AIP2-3	1.15746	0.0432
Up	LNC-USP50-4	1.15714	0.00183
Up	LNC-SVOP-4	1.15699	0.00234
Up	LNC-ACOT9-3	1.15677	0.0229
Up	LNC-ZNF250-3	1.15599	0.00312
Up	LNC-HEATR1-4	1.15538	0.0018
Up	LNC-MED10-16	1.15529	0.0125
Up	LNC-NFASC-1	1.15481	0.0846
Up	LNC-PLEC-4	1.15436	0.0397
Up	LNC-GAMT-5	1.15418	0.000894
Up	LNC-ERVW-1-1	1.15315	0.00112
Up	LNC-MGST3-5	1.15309	0.0318
Up	LNC-IFI44-7	1.1528	0.086
Up	LNC-SNRNP200-2	1.15261	0.0591
Up	LNC-ABCG5-4	1.15258	5.48e-05
Up	LNC-SEC24A-2	1.15244	0.000855
Up	LNC-VWA8-1	1.15243	0.00671
Up	LNC-RBM3-2	1.15231	0.00383
Up	LNC-FDPS-3	1.15143	0.00202
Up	LNC-POLD3-6	1.15084	0.0867
Up	LNC-RGPD8-6	1.15051	0.000267
Up	ENSG00000231993	1.15037	0.000224
Up	LNC-USP33-2	1.14986	4.05e-05
Up	LNC-PPP1R1C-2	1.14961	0.000394
Up	LNC-CDH19-6	1.14934	0.000262
Up	LNC-CBX1-2	1.14896	0.0181
Up	LNC-CENPC-2	1.14888	0.00441
Up	LNC-PKD2L1-3	1.14852	0.000107
Up	LNC-TMEM132C-11	1.14805	0.0132
Up	LNC-PKMYT1-3	1.14799	0.0772
Up	LNC-RAB29-1	1.14768	0.0181
Up	LNC-COMMD9-2	1.14756	0.000847
Up	LNC-PITX2-2	1.14729	0.0139
Up	LNC-DUSP10-7	1.14719	0.00153
Up	LNC-ADAMTS9-7	1.14717	0.0171
Up	LNC-ZNF296-5	1.14716	0.00679
Up	LNC-CENPV-4	1.14688	0.000591
Up	LNC-OR4F6-3	1.14683	0.0078
Up	LNC-PWP1-1	1.14677	0.0193
Up	LNC-ZNF280D-3	1.14659	0.00469
Up	LNC-TSTA3-5	1.1461	0.011
Up	LNC-C3ORF38-2	1.14604	0.000204
Up	LNC-SLC35F5-4	1.14596	0.000269
Up	LNC-MPHOSPH8-18	1.14543	0.00583
Up	LNC-ULK1-2	1.14465	0.000768
Up	LNC-NFYA-1	1.14419	0.00254
Up	LNC-FAM200A-1	1.14389	0.000668
Up	LNC-CPVL-4	1.14287	0.00195
Up	LNC-APBA2-1	1.14249	0.0025
Up	LNC-C12ORF75-1	1.14196	0.000135
Up	LNC-ICMT-1	1.14169	0.00714
Up	LNC-GOLGA8A-6	1.141	0.00609
Up	LNC-CDK1-4	1.1409	0.000414
Up	LNC-DTHD1-13	1.14067	0.000206
Up	LNC-INSL6-3	1.14066	0.00188
Up	LNC-FAM50B-6	1.14037	0.000235
Up	LNC-TRAPPC12-6	1.1398	0.0479
Up	LNC-EXOC2-29	1.13979	0.0104
Up	LNC-CYP2R1-1	1.13958	0.0264
Up	LNC-EIF4EBP1-1	1.13943	0.000574
Up	LNC-MRGPRD-1	1.13869	0.00944
Up	LNC-ARCN1-1	1.13761	0.000233
Up	LNC-ANXA11-2	1.13652	0.0825
Up	LNC-YEATS4-1	1.13648	0.00215
Up	LNC-CASC10-6	1.13621	0.0739
Up	LNC-TRIML1-9	1.1362	0.000348
Up	LNC-CCK-4	1.13566	0.0731
Up	LNC-ANGPTL3-3	1.13559	0.00129
Up	LNC-KANK4-5	1.13559	0.00129
Up	LNC-C17ORF80-6	1.13553	0.0178
Up	LNC-FGFR1OP-4	1.1352	0.000493
Up	LNC-OSGEPL1-1	1.13493	0.00978
Up	LNC-RAB2B-1	1.13481	0.0457
Up	LNC-DLD-1	1.13437	0.00526
Up	LNC-PAWR-7	1.13437	0.000112
Up	LNC-POLD3-1	1.13415	0.00892
Up	LNC-GHRH-3	1.13378	0.015
Up	LNC-CNTN3-1	1.13305	0.0309
Up	LNC-PLGLB1-4	1.13289	0.000169
Up	LNC-NCAPG2-2	1.1321	0.000144
Up	LNC-F11-2	1.13207	0.0322
Up	LNC-TRPC4AP-2	1.13186	0.088
Up	ENSG00000267080	1.13171	0.00866
Up	LNC-MFHAS1-1	1.13169	0.0319
Up	LNC-CNPY1-13	1.13163	0.00118
Up	LNC-LINC00854-1	1.13154	0.0181
Up	LNC-SSBP4-2	1.13108	4.06e-05
Up	LNC-CLDN5-2	1.13101	5.33e-05
Up	LNC-MMP28-4	1.13073	0.0816
Up	LNC-ATP5F1B-2	1.13069	0.0586
Up	LNC-SETBP1-10	1.13053	0.0985
Up	LNC-DUSP14-9	1.13005	0.00951
Up	LNC-SF3B2-1	1.12959	0.00514
Up	LNC-TFPT-3	1.12959	0.00395
Up	LNC-LRRC10-3	1.12894	0.00929
Up	LNC-ERGIC2-2	1.12884	0.00294
Up	LNC-LILRB3-2	1.12881	0.0149
Up	LNC-KCNJ14-1	1.12836	0.0208
Up	LNC-FAM103A1-3	1.12809	0.0875
Up	LNC-TMEM43-1	1.12785	0.000112
Up	LNC-NEFH-1	1.12784	0.00311
Up	LNC-FAM129B-5	1.12764	0.00231
Up	LNC-ZFP62-2	1.12713	0.00115
Up	LNC-DRGX-4	1.12713	0.0527
Up	ENSG00000237664	1.12674	0.0916
Up	LNC-NMI-4	1.12582	0.00765
Up	LNC-ARID4A-4	1.12565	0.0451
Up	ENSG00000261713	1.12534	0.00209
Up	LNC-NPTX1-1	1.12513	0.00173
Up	LNC-FH-4	1.12502	0.0831
Up	LNC-PRLH-4	1.12496	0.0164
Up	LNC-RALB-8	1.1242	0.00014
Up	LNC-SPDYE16-1	1.1241	0.0434
Up	LNC-CHCHD7-8	1.12397	0.0788
Up	LNC-ONECUT1-5	1.12393	0.000178
Up	LNC-TMEM238-2	1.12249	0.00943
Up	LNC-STAT5A-1	1.12224	0.00547
Up	LNC-WASHC2A-1	1.12189	0.000581
Up	LNC-MORC2-3	1.12182	0.00334
Up	LNC-LGALS7B-1	1.12141	0.000891
Up	LNC-KATNBL1-2	1.12077	0.0001
Up	LNC-SMARCC2-8	1.1206	0.00248
Up	LNC-KIF18A-1	1.12048	0.00409
Up	ENSG00000224568	1.11968	0.00265
Up	LNC-AMMECR1L-3	1.11902	0.000112
Up	LNC-C12ORF49-1	1.11898	0.0836
Up	LNC-TMX2-1	1.11891	9.34e-05
Up	LNC-C9ORF43-1	1.11871	4.55e-05
Up	LNC-MBOAT7-2	1.11812	0.085
Up	LNC-COX4I1-1	1.11784	0.091
Up	LNC-FZD5-6	1.11754	0.0719
Up	ENSG00000248211	1.11751	0.095
Up	LNC-FZD2-2	1.11722	0.019
Up	LNC-AHCY-7	1.11721	0.000109
Up	LNC-MEX3D-6	1.11696	0.00913
Up	LNC-TFDP2-15	1.11693	0.0112
Up	LNC-MDM2-1	1.11664	0.0131
Up	LNC-HSPB9-1	1.1165	0.0127
Up	LNC-SMAD9-3	1.11635	0.000574
Up	LNC-VPS52-2	1.11607	0.0437
Up	LNC-ASAH2-3	1.11605	0.0318
Up	LNC-GIMAP5-4	1.11537	0.086
Up	LNC-TMEM176B-2	1.11537	0.086
Up	LNC-QRFP-5	1.1153	0.0192
Up	LNC-RASA1-14	1.11523	0.0203
Up	LNC-MYH9-1	1.11465	0.00488
Up	LNC-AVL9-10	1.11445	0.00352
Up	LNC-LINC02210-CRHR1-2	1.11364	0.00202
Up	LNC-RPRD1A-2	1.11362	0.000423
Up	LNC-ZNF564-1	1.1136	0.0765
Up	LNC-OSBPL10-3	1.11351	0.000311
Up	LNC-LIG1-3	1.1131	0.0134
Up	LNC-YIPF2-2	1.11282	0.0277
Up	LNC-UGT2A3-7	1.11251	0.000233
Up	LNC-WTIP-1	1.1118	0.000108
Up	LNC-POM121C-6	1.11052	0.00135
Up	LNC-CXORF38-5	1.10919	0.0153
Up	LNC-F2RL3-1	1.10897	0.0541
Up	LNC-RTP4-4	1.10881	0.00763
Up	LNC-SLC40A1-3	1.10858	0.0468
Up	LNC-TBC1D3F-8	1.10823	0.000977
Up	ENSG00000230403	1.10823	0.0074
Up	LNC-DERA-6	1.10817	0.0793
Up	LNC-LMO3-2	1.10817	0.0793
Up	LNC-RGPD2-2	1.10809	9.54e-05
Up	LNC-DDX11-1	1.10792	0.0415
Up	LNC-CARD14-4	1.10723	0.0961
Up	LNC-TBC1D28-5	1.10715	0.0117
Up	LNC-CMPK2-21	1.10672	0.0754
Up	LNC-SMIM24-1	1.1065	0.00156
Up	LNC-RXFP4-5	1.10578	0.00455
Up	LNC-FOXO4-2	1.10577	0.0556
Up	LNC-IHH-1	1.10575	0.00156
Up	ENSG00000260852	1.10561	0.000296
Up	LNC-TMEM105-4	1.10561	0.0294
Up	LNC-MREG-1	1.10536	0.0276
Up	LNC-NKX2-3-2	1.1052	0.00214
Up	LNC-GYG1-2	1.10469	0.0997
Up	LNC-ZNF101-3	1.10386	0.0485
Up	LNC-C19ORF18-2	1.10299	0.000588
Up	ENSG00000227953	1.1026	0.0107
Up	LNC-LAMA5-1	1.1026	5.41e-05
Up	LNC-SMC1B-1	1.10201	0.046
Up	LNC-TSPYL1-2	1.102	0.000661
Up	LNC-UTY-1	1.10162	0.0442
Up	LNC-TSSK6-4	1.10134	2.86e-05
Up	LNC-RERE-6	1.10102	0.0171
Up	LNC-CASTOR3-1	1.10096	0.00337
Up	LNC-WNT11-2	1.10087	0.0857
Up	LNC-CCDC179-7	1.1007	0.00154
Up	LNC-MCM7-2	1.1001	0.000881
Up	LNC-TMEM262-2	1.09997	0.00021
Up	LNC-LDLRAD1-9	1.09975	0.000931
Up	LNC-GDI2-1	1.09888	0.00157
Up	LNC-ZNF397-1	1.09875	0.0478
Up	LNC-RCHY1-3	1.09873	0.00772
Up	LNC-COLQ-2	1.09823	0.000574
Up	ENSG00000225733	1.09783	0.000724
Up	LNC-CEP76-1	1.09768	0.00108
Up	LNC-DCAKD-1	1.09747	0.0796
Up	LNC-MBNL2-4	1.09693	0.000135
Up	LNC-AMN1-3	1.0964	0.00239
Up	LNC-OSBPL9-4	1.09583	0.0477
Up	LNC-NFAT5-1	1.09548	9.68e-05
Up	LNC-SRPRA-1	1.09524	0.00114
Up	LNC-GSTO2-4	1.09523	0.000135
Up	LNC-PACSIN3-3	1.09483	0.00026
Up	LNC-NPIPB5-4	1.09475	0.0597
Up	LNC-ZNF426-1	1.09423	0.0487
Up	LNC-GOLGB1-3	1.09396	0.0017
Up	LNC-NPIPB5-1	1.09318	0.0187
Up	LNC-ERO1A-1	1.09312	0.0656
Up	LNC-NOC2L-9	1.09308	0.0106
Up	LNC-ZNF320-2	1.09296	0.00016
Up	LNC-RAB15-2	1.09176	0.00253
Up	LNC-CDK14-1	1.09138	0.00584
Up	LNC-ZNF627-2	1.09112	9.05e-05
Up	LNC-G3BP1-1	1.09097	0.0104
Up	LNC-SMG6-3	1.09045	0.00013
Up	LNC-ACRV1-2	1.09005	0.000426
Up	LNC-ANAPC1-5	1.09001	0.0019
Up	LNC-NUDT4-9	1.08995	0.0835
Up	LNC-UBE2S-1	1.08982	0.00546
Up	LNC-DNAJC28-3	1.08936	0.0597
Up	LNC-UXS1-7	1.08911	0.00532
Up	LNC-RPA2-1	1.0884	0.0453
Up	LNC-B4GALT3-1	1.0883	0.0005
Up	LNC-EPN1-3	1.08809	0.00923
Up	LNC-GOLGA7B-2	1.08803	0.00754
Up	LNC-UBA6-1	1.0878	0.0672
Up	LNC-ANKMY1-1	1.08775	0.0574
Up	LNC-FASTKD1-1	1.08754	0.0816
Up	LNC-MRPS31-2	1.08718	0.00379
Up	LNC-CYP2E1-12	1.08618	0.0158
Up	LNC-FAM236B-1	1.08587	0.0548
Up	ENSG00000225791	1.08567	0.0133
Up	LNC-SLC35A4-1	1.08535	0.0249
Up	LNC-GEMIN4-4	1.08534	0.0245
Up	LNC-HNRNPA1P48-16	1.08528	0.00035
Up	LNC-COL2A1-3	1.08491	0.00164
Up	LNC-CASP10-2	1.08471	0.00226
Up	LNC-SLX1B-3	1.0846	0.00238
Up	LNC-LAMA5-3	1.08448	0.000176
Up	LNC-PWP1-2	1.0841	0.00159
Up	ENSG00000241684	1.084	0.029
Up	LNC-WISP1-15	1.08398	0.00473
Up	LNC-ARL11-3	1.08369	0.00311
Up	LNC-TMEM68-2	1.08362	0.051
Up	LNC-MFAP4-3	1.08234	0.0129
Up	LNC-PPP4R1-5	1.08204	0.0141
Up	ENSG00000172965	1.08164	0.000467
Up	LNC-RFLNA-4	1.0816	0.000188
Up	LNC-RIT1-1	1.0814	0.000113
Up	LNC-GINS1-9	1.08139	0.00718
Up	LNC-IDH1-1	1.08126	0.0341
Up	LNC-EMC3-1	1.08125	0.000285
Up	LNC-PLAT-4	1.081	9.94e-05
Up	LNC-RAB22A-2	1.08089	0.000169
Up	LNC-C2ORF42-5	1.08059	0.0918
Up	LNC-XRCC4-2	1.08034	0.0207
Up	LNC-RAD51D-2	1.07991	0.00533
Up	LNC-NUB1-5	1.07984	0.000124
Up	LNC-PPIAL4G-4	1.07977	0.00672
Up	LNC-RHOU-2	1.07971	0.0574
Up	LNC-ADAT3-4	1.07919	0.0373
Up	LNC-GTF2E2-2	1.07905	0.00135
Up	LNC-NPIPA8-5	1.07852	0.00015
Up	LNC-ANKRD22-2	1.07849	0.000338
Up	LNC-ACKR3-3	1.07821	0.0248
Up	LNC-SFI1-3	1.07808	0.000116
Up	LNC-TICAM1-1	1.0761	0.00035
Up	LNC-NUP35-4	1.07487	0.0373
Up	LNC-MOB1A-3	1.07463	0.00953
Up	LNC-LYSMD4-1	1.07412	0.00625
Up	LNC-EGLN2-2	1.07321	0.000121
Up	LNC-TAPBPL-3	1.0729	0.00966
Up	LNC-TUSC5-2	1.07255	0.0167
Up	LNC-FAM161B-2	1.07247	0.000225
Up	LNC-TGFB3-10	1.07233	0.0554
Up	LNC-RASA1-6	1.07229	0.000262
Up	LNC-MNX1-23	1.07194	0.000479
Up	LNC-TPRKB-1	1.07186	0.00036
Up	LNC-BANP-7	1.07173	0.00199
Up	LNC-ZNF286B-4	1.07136	0.000894
Up	LNC-TTC30B-1	1.07134	0.0012
Up	LNC-NAA35-6	1.07133	0.00392
Up	LNC-YBX1-1	1.07121	0.000287
Up	LNC-ARID2-8	1.07101	0.0166
Up	LNC-TRPV3-1	1.07038	0.0147
Up	LNC-SLC5A8-1	1.07001	0.00572
Up	LNC-SERTAD1-1	1.07001	0.0558
Up	LNC-SDF2-3	1.06997	0.000536
Up	LNC-ZNF180-4	1.0699	0.00104
Up	ENSG00000232300	1.0697	0.000523
Up	LNC-DGKQ-1	1.06968	0.0709
Up	LNC-UTP6-4	1.06947	0.0112
Up	LNC-AFAP1L2-6	1.06941	0.0229
Up	LNC-UTY-16	1.06935	0.0173
Up	LNC-ARG2-7	1.06931	0.0878
Up	LNC-RAC1-1	1.06925	0.0435
Up	LNC-FGA-3	1.06851	0.000285
Up	LNC-PIP4P1-1	1.06827	0.000238
Up	LNC-UTS2-7	1.06813	0.0528
Up	LNC-HAX1-6	1.06805	0.0302
Up	LNC-KCNK7-6	1.06779	6.07e-05
Up	LNC-NFKBIL1-9	1.06776	0.027
Up	LNC-GREM2-11	1.0674	0.00181
Up	LNC-NPIPB15-2	1.06714	0.00194
Up	LNC-AP3S1-15	1.06711	0.00254
Up	ENSG00000224577	1.06631	0.043
Up	LNC-TRIM26-2	1.06493	0.000933
Up	LNC-SFT2D3-1	1.06492	0.0393
Up	LNC-METTL16-7	1.0648	9.86e-05
Up	LNC-POU3F3-9	1.06393	0.0786
Up	LNC-FXR1-3	1.06335	0.00794
Up	LNC-SERPINB6-2	1.06328	0.0264
Up	LNC-GTF2H5-24	1.06305	0.0116
Up	LNC-PLAGL1-1	1.06282	0.000273
Up	LNC-PYURF-3	1.06258	0.00477
Up	LNC-TP53TG3-8	1.06238	0.00149
Up	LNC-GCOM1-2	1.06231	0.00647
Up	LNC-HMGCR-2	1.062	0.0969
Up	LNC-PHTF2-5	1.06195	8.56e-05
Up	ENSG00000269893	1.06186	0.00815
Up	LNC-TRIM74-2	1.06155	0.0241
Up	LNC-SLC39A8-3	1.0614	0.095
Up	LNC-DDRGK1-1	1.06069	3.36e-05
Up	LNC-ZNF142-3	1.06067	0.00168
Up	LNC-SUSD2-1	1.06058	0.0095
Up	LNC-MTG2-2	1.06036	4.09e-05
Up	LNC-EFCAB13-1	1.0603	0.0311
Up	LNC-ZDHHC18-2	1.05997	0.0413
Up	LNC-CPA3-2	1.05976	0.0139
Up	LNC-CYP2E1-2	1.05904	0.000697
Up	LNC-TTC25-4	1.0581	0.00105
Up	LNC-CCNB1IP1-2	1.05784	0.0579
Up	LNC-DPP8-2	1.05724	0.00122
Up	LNC-PPP2R1B-1	1.05648	0.0191
Up	LNC-ATG4C-1	1.05636	0.0486
Up	LNC-IGF2BP2-1	1.05631	0.000783
Up	LNC-UBE3C-8	1.05605	0.00011
Up	LNC-SRD5A3-4	1.05605	0.0088
Up	LNC-RELN-2	1.05539	0.000405
Up	LNC-SAP30-16	1.05531	0.00099
Up	LNC-THAP10-2	1.05523	0.0038
Up	LNC-C12ORF43-4	1.055	0.0715
Up	LNC-UBA1-1	1.05411	0.0605
Up	LNC-UQCRFS1-13	1.05409	0.0757
Up	LNC-KLHL5-1	1.05344	0.00288
Up	LNC-NES-2	1.0531	0.000807
Up	LNC-NPIPB12-1	1.05286	0.000278
Up	LNC-FAM161B-1	1.05265	9.07e-05
Up	LNC-U2AF2-1	1.05263	0.00016
Up	LNC-UPRT-3	1.05227	0.000274
Up	LNC-JUN-11	1.05125	0.00213
Up	LNC-PAM16-6	1.05097	0.0971
Up	LNC-CLSPN-1	1.05082	0.00595
Up	LNC-FKBP11-2	1.05065	0.0307
Up	LNC-TRMT11-2	1.05039	0.0452
Up	LNC-SETX-1	1.05022	0.0706
Up	LNC-ENOX1-4	1.05015	0.013
Up	LNC-MED10-17	1.04983	0.09
Up	LNC-OLAH-1	1.04891	0.00295
Up	LNC-NDUFB11-5	1.04879	0.00128
Up	LNC-CAMP-2	1.04815	0.0769
Up	LNC-DYSF-2	1.04782	0.00041
Up	LNC-ZNF83-6	1.04774	0.000495
Up	LNC-FAM83A-1	1.04741	0.000619
Up	LNC-GSC2-1	1.04714	0.00465
Up	LNC-TCP1-2	1.04651	0.000945
Up	LNC-HIST2H3PS2-11	1.04603	0.0955
Up	LNC-GTF2IRD1-1	1.04573	0.00286
Up	ENSG00000233527	1.0453	0.0155
Up	LNC-RIT2-8	1.04521	0.00242
Up	LNC-CTTNBP2-3	1.04502	0.0113
Up	LNC-CDCP2-5	1.04479	0.0593
Up	LNC-NDUFA4L2-1	1.0443	0.0575
Up	LNC-AKTIP-2	1.04427	0.0361
Up	LNC-UPF3A-3	1.04354	0.00179
Up	LNC-TP53TG5-6	1.04352	0.00119
Up	LNC-GLO1-2	1.04334	0.0101
Up	LNC-SMG6-2	1.04328	0.0276
Up	LNC-KHDC1-1	1.0426	0.000249
Up	ENSG00000224043	1.04241	0.00189
Up	LNC-RNF123-1	1.0422	0.000103
Up	LNC-BRCA1-2	1.04187	0.00214
Up	LNC-ZCCHC17-7	1.04166	0.00026
Up	LNC-ZNF615-1	1.04142	0.00073
Up	LNC-MFSD8-6	1.0409	0.00593
Up	LNC-ACOT13-1	1.0392	0.00279
Up	LNC-TMEM231-2	1.03891	0.0333
Up	LNC-TRIM25-1	1.03826	0.000984
Up	LNC-EPC1-5	1.03821	0.000487
Up	LNC-SHC1-2	1.0382	0.00827
Up	ENSG00000198496	1.03812	0.00109
Up	LNC-HOMEZ-1	1.03805	0.0112
Up	LNC-USP9X-6	1.03781	0.0896
Up	LNC-NXPE2-5	1.03737	0.0115
Up	LNC-AREL1-1	1.03732	0.016
Up	LNC-TMEM30B-6	1.03711	0.00108
Up	ENSG00000234197	1.03691	0.054
Up	LNC-ADCK5-1	1.03671	0.0396
Up	LNC-GPAT4-3	1.03566	0.00189
Up	LNC-FOXH1-1	1.03544	0.00095
Up	LNC-CLEC20A-8	1.0354	0.0967
Up	LNC-TWSG1-3	1.03438	0.00616
Up	LNC-RNF215-1	1.03405	0.00163
Up	LNC-ZNF546-3	1.03353	0.0977
Up	LNC-AGAP4-2	1.03309	0.000861
Up	LNC-LRRC37A3-3	1.03307	0.0798
Up	LNC-ARHGEF2-1	1.03301	0.00127
Up	LNC-UFSP1-2	1.03275	0.00346
Up	LNC-E2F2-1	1.03262	0.000444
Up	LNC-WSB1-1	1.03239	0.00579
Up	ENSG00000240288	1.03237	0.0133
Up	LNC-GTPBP1-4	1.03216	0.00509
Up	LNC-MRPL11-2	1.03213	0.000956
Up	LNC-ZNF611-9	1.03151	0.00829
Up	LNC-KLF14-5	1.0313	0.00221
Up	LNC-KCNT1-1	1.0313	0.00796
Up	LNC-MRPL43-2	1.031	0.000135
Up	LNC-OSTM1-2	1.03048	0.0325
Up	LNC-SGSM3-5	1.03001	0.0333
Up	LNC-BCL2L11-5	1.02977	0.00175
Up	LNC-CBARP-2	1.02971	0.000139
Up	LNC-GLE1-6	1.02952	0.0602
Up	LNC-RAN-1	1.02934	0.000515
Up	LNC-RPL7A-2	1.02923	0.0113
Up	LNC-GNAT3-9	1.0283	0.000463
Up	ENSG00000272168	1.02777	0.0123
Up	LNC-MRPL40-3	1.02768	0.000622
Up	LNC-EMC2-4	1.02749	0.0977
Up	LNC-COPS8-1	1.0274	0.000562
Up	LNC-RDH13-1	1.02712	0.000776
Up	LNC-FBXL20-3	1.02711	0.000295
Up	ENSG00000280924	1.02617	0.00795
Up	ENSG00000224032	1.02614	0.00148
Up	ENSG00000253618	1.02612	0.00239
Up	LNC-HLA-F-1	1.02592	0.00198
Up	ENSG00000254835	1.0258	0.00029
Up	LNC-LBP-4	1.02563	0.0246
Up	LNC-TMEM88B-4	1.02542	0.078
Up	ENSG00000175611	1.02528	0.00702
Up	LNC-ZNF746-2	1.02497	0.0078
Up	LNC-ADH7-3	1.02469	0.00386
Up	LNC-HIST1H1A-1	1.02456	0.000673
Up	LNC-PGPEP1-6	1.02418	0.0997
Up	LNC-TULP2-2	1.02393	0.0241
Up	LNC-BRCA1-3	1.02389	0.0184
Up	LNC-MBOAT4-7	1.02334	0.0227
Up	LNC-PEX10-1	1.02307	0.00249
Up	LNC-TOMM20-2	1.02279	0.0669
Up	LNC-RIT1-2	1.02261	6.93e-05
Up	ENSG00000238123	1.02258	0.0779
Up	LNC-GLT6D1-3	1.02241	0.00172
Up	LNC-RNF38-5	1.02162	0.083
Up	LNC-UBXN6-3	1.02133	0.000103
Up	LNC-IRGM-1	1.02109	0.00354
Up	LNC-DCTN5-2	1.02091	0.0163
Up	LNC-MEI4-6	1.02091	0.00319
Up	LNC-SCARB2-4	1.02005	0.000171
Up	LNC-MGAT5B-4	1.01997	0.0841
Up	LNC-C16ORF46-1	1.01931	0.00624
Up	LNC-CSE1L-4	1.01901	0.0146
Up	ENSG00000228485	1.01882	0.0353
Up	LNC-CRYM-4	1.01869	0.000103
Up	LNC-BCAP29-2	1.01845	0.00175
Up	LNC-RND3-7	1.01844	0.000829
Up	LNC-OR2D2-2	1.01823	0.0027
Up	LNC-CACNA1I-1	1.01774	0.00101
Up	LNC-XRCC5-3	1.01759	0.000734
Up	LNC-ZNF487-5	1.01747	0.000121
Up	LNC-ZNF585A-3	1.01743	0.000369
Up	LNC-KCNJ14-3	1.01731	0.000469
Up	LNC-POLDIP3-3	1.01714	0.000515
Up	LNC-PAMR1-2	1.01677	0.000531
Up	LNC-LHX1-2	1.0158	0.00505
Up	LNC-MRM3-3	1.01549	0.000358
Up	LNC-ARC-1	1.0151	0.00715
Up	LNC-WNT7B-1	1.01499	0.00638
Up	LNC-SLCO4A1-2	1.01498	0.0158
Up	LNC-DUSP10-5	1.01483	0.0151
Up	LNC-TCEA1-3	1.01463	0.00316
Up	LNC-GABARAPL2-1	1.01459	0.00859
Up	LNC-PROC-1	1.01455	0.0942
Up	LNC-ARPC2-1	1.01376	0.000401
Up	LNC-NAT2-2	1.01374	0.02
Up	LNC-FAM117B-7	1.01311	0.0021
Up	LNC-LINS1-3	1.01311	0.000742
Up	LNC-RFT1-1	1.01295	0.0118
Up	LNC-NPY-3	1.01252	0.0832
Up	LNC-CCDC3-4	1.01177	0.00493
Up	LNC-ATP6V1G2-DDX39B-1	1.01144	0.000112
Up	LNC-SEBOX-1	1.01134	0.00113
Up	LNC-LCT-1	1.01112	0.000369
Up	LNC-STRC-4	1.01095	0.0307
Up	LNC-MAP4K3-3	1.01057	0.000854
Up	LNC-CLK3-2	1.01046	0.0114
Up	LNC-TSHR-9	1.01037	0.00114
Up	LNC-OR6C65-3	1.01035	6.93e-05
Up	LNC-MIXL1-2	1.01033	0.046
Up	LNC-TIA1-1	1.01003	0.00741
Up	LNC-SLC16A11-1	1.00987	0.01
Up	LNC-MTERF1-4	1.00949	0.0133
Up	LNC-SAMD11-6	1.00894	0.00637
Up	LNC-ST7L-3	1.00863	0.00675
Up	LNC-NPIPB4-3	1.00791	0.000795
Up	LNC-ZNF665-2	1.00788	0.0627
Up	LNC-ZNF224-1	1.00777	0.0509
Up	LNC-ZNF345-29	1.00752	0.0315
Up	LNC-ST7L-1	1.00688	0.00666
Up	LNC-ZNF708-6	1.00683	0.000312
Up	LNC-TRUB1-1	1.00674	0.0316
Up	LNC-CORO6-4	1.00627	0.000707
Up	LNC-ARF6-16	1.00616	0.0163
Up	LNC-SMARCC1-4	1.00578	0.0017
Up	LNC-MRPL39-26	1.00557	0.0762
Up	LNC-CCR6-8	1.00471	0.0356
Up	LNC-PTRH2-3	1.00441	0.000134
Up	LNC-ANKRD30BL-11	1.00438	0.00144
Up	LNC-M6PR-4	1.00436	5.43e-05
Up	LNC-ATXN1L-2	1.00429	0.000196
Up	LNC-SEMA3B-1	1.0042	0.0736
Up	LNC-WDTC1-3	1.00418	0.0576
Up	LNC-TMEM116-7	1.0041	0.000483
Up	LNC-IL22-1	1.00288	0.00325
Up	LNC-SIRT4-8	1.00267	0.000639
Up	LNC-GPER1-6	1.00244	0.0329
Up	LNC-ZC3H12A-1	1.00231	0.000577
Up	LNC-COLEC12-3	1.00209	0.0373
Up	LNC-HYI-3	1.00202	0.0592
Up	ENSG00000224707	1.00164	0.0591
Up	LNC-ZNF529-1	1.00153	0.00295
Up	LNC-SOWAHB-5	1.00132	0.000235
Up	LNC-GTF2IRD2-5	1.0013	0.000802
Up	LNC-FOXM1-1	1.00129	4.47e-05
Up	LNC-ZDHHC23-2	1.00124	0.000146
Up	LNC-TRMT2A-1	1.00056	0.00034
Down	LNC-SLC52A1-1	-5.93426	0.000112
Down	LNC-ANTXR2-4	-3.91752	0.00451
Down	LNC-AKR1E2-6	-3.82694	0.0136
Down	LNC-AKR1C2-1	-3.28601	7.79e-05
[truncated: 713 more rows]
