# Supplementary material for: The regulatory effect of 6-TG on lncRNA–miRNA–mRNA ceRNA network in triple-negative breast cancer cell line
Source: Biosci Rep. 2021 Feb 3;41(2):BSR20203890. doi: 10.1042/BSR20203890 (PMC7859320; doi:10.1042/BSR20203890)
Supplement: Supplementary Tables S1-S6 [file BSR-2020-3890_supp.zip › BSR-2020-3890_suppST3.xlsx]

## Sheet: 10 pathway genes
Table S3: The genes in 10 mainly down-regulated pathways.
MAPK signaling pathway	PI3K-Akt signaling pathway	Axon guidance	Focal adhesion	ECM-receptor interaction	Cell adhesion molecules	TNF signaling pathway	Regulation of actin cytoskeleton	Pathways in cancer	Proteoglycans in cancer
CSF1	CSF1	SEMA3C	SHC3	COL4A2	CLDN4	CSF1	PDGFRB	IL6	HIF1A
IL1A	IL6	SEMA6B	COL4A2	ITGB3	ITGA6	IL6	MYLK	HIF1A	PLAU
AREG	AREG	NTN4	BIRC3	ITGA6	CLDN3	MAP3K5	ITGB3	COL4A2	ITGB3
MAP3K5	COL4A2	RASA1	PDGFRB	LAMA3	CLDN9	BIRC3	ITGA6	BIRC3	WNT7B
PDGFRB	PDGFRB	PLXNA1	MYLK	LAMC1	PTPRM	PTGS2	ARHGEF4	PDGFRB	TGFB2
TGFB2	ITGB3	RAC3	ITGB3	HSPG2	PTPRF	IL1B	FN1	NOTCH3	TIMP3
IL1B	ITGA6	PRKCA	ITGA6	FN1	ALCAM	CREB3L2	EGF	PTGS2	HSPG2
CACNG7	LAMA3	SEMA3B	LAMA3	LAMB1	CLDN1	CREB3L3	RAC3	PPARG	FN1
DUSP5	EREG	SEMA4B	LAMC1	LAMC2	CDH4	TRAF5	ACTG1	ITGA6	PLCE1
EREG	LAMC1	SEMA3F	FN1	AGRN	F11R	PIK3CD	VCL	WNT7B	ACTG1
RASA1	FN1	SLIT2	LAMB1	COL4A1	CD274	CSF2	ITGB4	PTGER2	KDR
EGF	CREB3L2	SRGAP1	EGF	ITGB4	CNTNAP1		MYH10	TGFB2	FZD2
NGF	LAMB1	PIK3CD	RAC3	ITGA1			GSN	LAMA3	PRKCA
RAC3	EGF	PPP3CB	LAMC2	THBS4			ITGA1	LAMC1	FLNB
KDR	NGF	SEMA3A	ACTG1	ITGB5			ITGB5	FN1	ITGB5
PRKCA	LAMC2	SEMA7A	KDR	ITGA2			ACTB	LAMB1	CAV2
FLNB	KDR		VCL	ITGA10			PIK3CD	EGF	PRKCG
DUSP1	CREB3L3		COL4A1				ITGA2	CCNA1	ACTB
MAP3K20	COL4A1		ITGB4				ITGA10	RAC3	FLNA
PRKCG	ITGB4		PRKCA				ACTN4	LAMC2	PIK3CD
FLNA	PRKCA		TLN2				CYFIP1	LRP5	ITGA2
PPP3CB	RBL2		FLNB					COL4A1	ANK3
	ITGA1		ITGA1					FZD2
	THBS4		THBS4					PRKCA
	ITGB5		ITGB5					TXNRD3
	PIK3CD		CAV2					PLD1
	ITGA2		PRKCG					ARNT2
	ITGA10		ACTB					TRAF5
	DDIT4		FLNA					IL15RA
			PIK3CD					PRKCG
			ITGA2					BCR
			ITGA10					PIK3CD
			ACTN4					ITGA2
								EPAS1
								STAT5B
