# Supplementary material for: The regulatory effect of 6-TG on lncRNA–miRNA–mRNA ceRNA network in triple-negative breast cancer cell line
Source: Biosci Rep. 2021 Feb 3;41(2):BSR20203890. doi: 10.1042/BSR20203890 (PMC7859320; doi:10.1042/BSR20203890)
Supplement: Supplementary Tables S1-S6 [file BSR-2020-3890_supp.zip › BSR-2020-3890_suppST4.xlsx]

## Sheet: 7 pathways genes
Table S4: The genes in 7 mainly down-regulated pathways.
MAPK signaling pathway	PI3K-Akt signaling pathway	Focal adhesion	ECM-receptor interaction	Regulation of actin cytoskeleton	Pathways in cancer	Proteoglycans in cancer
CSF1	CSF1	SHC3	COL4A2	PDGFRB	IL6	HIF1A
IL1A	IL6	COL4A2	ITGB3	MYLK	HIF1A	PLAU
AREG	AREG	BIRC3	ITGA6	ITGB3	COL4A2	ITGB3
MAP3K5	COL4A2	PDGFRB	LAMA3	ITGA6	BIRC3	WNT7B
PDGFRB	PDGFRB	MYLK	LAMC1	ARHGEF4	PDGFRB	TGFB2
TGFB2	ITGB3	ITGB3	HSPG2	FN1	NOTCH3	TIMP3
IL1B	ITGA6	ITGA6	FN1	EGF	PTGS2	HSPG2
CACNG7	LAMA3	LAMA3	LAMB1	RAC3	PPARG	FN1
DUSP5	EREG	LAMC1	LAMC2	ACTG1	ITGA6	PLCE1
EREG	LAMC1	FN1	AGRN	VCL	WNT7B	ACTG1
RASA1	FN1	LAMB1	COL4A1	ITGB4	PTGER2	KDR
EGF	CREB3L2	EGF	ITGB4	MYH10	TGFB2	FZD2
NGF	LAMB1	RAC3	ITGA1	GSN	LAMA3	PRKCA
RAC3	EGF	LAMC2	THBS4	ITGA1	LAMC1	FLNB
KDR	NGF	ACTG1	ITGB5	ITGB5	FN1	ITGB5
PRKCA	LAMC2	KDR	ITGA2	ACTB	LAMB1	CAV2
FLNB	KDR	VCL	ITGA10	PIK3CD	EGF	PRKCG
DUSP1	CREB3L3	COL4A1		ITGA2	CCNA1	ACTB
MAP3K20	COL4A1	ITGB4		ITGA10	RAC3	FLNA
PRKCG	ITGB4	PRKCA		ACTN4	LAMC2	PIK3CD
FLNA	PRKCA	TLN2		CYFIP1	LRP5	ITGA2
PPP3CB	RBL2	FLNB			COL4A1	ANK3
	ITGA1	ITGA1			FZD2
	THBS4	THBS4			PRKCA
	ITGB5	ITGB5			TXNRD3
	PIK3CD	CAV2			PLD1
	ITGA2	PRKCG			ARNT2
	ITGA10	ACTB			TRAF5
	DDIT4	FLNA			IL15RA
		PIK3CD			PRKCG
		ITGA2			BCR
		ITGA10			PIK3CD
		ACTN4			ITGA2
					EPAS1
					STAT5B
