# Supplementary material for: The regulatory effect of 6-TG on lncRNA–miRNA–mRNA ceRNA network in triple-negative breast cancer cell line
Source: Biosci Rep. 2021 Feb 3;41(2):BSR20203890. doi: 10.1042/BSR20203890 (PMC7859320; doi:10.1042/BSR20203890)
Supplement: Supplementary Tables S1-S6 [file BSR-2020-3890_supp.zip › BSR-2020-3890_suppST5.xlsx]

## Sheet: ceRNA
Table S5: The information of ceRNA network.
source:	PAX8-AS1	target:	hsa-mir-15a-5p
source:	PAX8-AS1	target:	hsa-mir-15b-5p
source:	PAX8-AS1	target:	hsa-mir-16-5p
source:	PAX8-AS1	target:	hsa-mir-181a-5p
source:	PAX8-AS1	target:	hsa-mir-30a-5p
source:	PAX8-AS1	target:	hsa-mir-335-5p
source:	PAX8-AS1	target:	hsa-mir-665
source:	PAX8-AS1	target:	hsa-mir-92a-3p
source:	PAX8-AS1	target:	hsa-mir-92b-3p
source:	MAGI1-IT1	target:	hsa-mir-17-5p
source:	MAGI1-IT1	target:	hsa-mir-20a-5p
source:	MAGI1-IT1	target:	hsa-mir-9-5p
source:	MAGI1-IT1	target:	hsa-mir-9-5p
source:	TPM1-AS	target:	hsa-mir-19a-3p
source:	TPM1-AS	target:	hsa-mir-200b-3p
source:	TPM1-AS	target:	hsa-mir-485-5p
source:	ZNF674-AS1	target:	hsa-mir-181a-5p
source:	ZNF674-AS1	target:	hsa-mir-23a-3p
source:	ZNF674-AS1	target:	hsa-mir-23a-3p
source:	ADORA2A-AS1	target:	hsa-mir-24-3p
source:	ADORA2A-AS1	target:	hsa-mir-665
source:	FEZF1-AS1	target:	hsa-mir-92a-3p
source:	FEZF1-AS1	target:	hsa-mir-92b-3p
source:	MATN1-AS1	target:	hsa-mir-200b-3p
source:	COX10-AS1	target:	hsa-mir-1-3p
source:	MELTF-AS1	target:	hsa-mir-485-5p
source:	MELTF-AS1	target:	hsa-mir-665
source:	hsa-mir-15a-5p	target:	VCL
source:	hsa-mir-15a-5p	target:	ITGA2
source:	hsa-mir-15a-5p	target:	LAMC1
source:	hsa-mir-15b-5p	target:	VCL
source:	hsa-mir-15b-5p	target:	ITGA2
source:	hsa-mir-15b-5p	target:	LAMC1
source:	hsa-mir-15b-5p	target:	KDR
source:	hsa-mir-15b-5p	target:	ITGA6
source:	hsa-mir-16-5p	target:	ACTB
source:	hsa-mir-16-5p	target:	VCL
source:	hsa-mir-16-5p	target:	ACTG1
source:	hsa-mir-16-5p	target:	ACTN4
source:	hsa-mir-16-5p	target:	FLNA
source:	hsa-mir-16-5p	target:	ITGA2
source:	hsa-mir-16-5p	target:	LAMC1
source:	hsa-mir-16-5p	target:	ITGB4
source:	hsa-mir-16-5p	target:	KDR
source:	hsa-mir-16-5p	target:	LAMB1
source:	hsa-mir-181a-5p	target:	EREG
source:	hsa-mir-181a-5p	target:	LAMA3
source:	hsa-mir-30a-5p	target:	ITGB3
source:	hsa-mir-30a-5p	target:	ITGA2
source:	hsa-mir-30a-5p	target:	ITGB4
source:	hsa-mir-30a-5p	target:	ITGA6
source:	hsa-mir-335-5p	target:	ITGA2
source:	hsa-mir-335-5p	target:	ITGB4
source:	hsa-mir-335-5p	target:	KDR
source:	hsa-mir-335-5p	target:	LAMB1
source:	hsa-mir-335-5p	target:	EREG
source:	hsa-mir-335-5p	target:	HSPG2
source:	hsa-mir-335-5p	target:	GSN
source:	hsa-mir-665	target:	HSPG2
source:	hsa-mir-665	target:	EGF
source:	hsa-mir-92a-3p	target:	ACTB
source:	hsa-mir-92a-3p	target:	FLNA
source:	hsa-mir-92a-3p	target:	FLNB
source:	hsa-mir-92a-3p	target:	LAMC1
source:	hsa-mir-92b-3p	target:	ACTN4
source:	hsa-mir-92b-3p	target:	FLNA
source:	hsa-mir-92b-3p	target:	FLNB
source:	hsa-mir-92b-3p	target:	MYH10
source:	hsa-mir-92b-3p	target:	ITGA6
source:	hsa-mir-17-5p	target:	ITGA2
source:	hsa-mir-17-5p	target:	LAMC1
source:	hsa-mir-17-5p	target:	EREG
source:	hsa-mir-20a-5p	target:	FLNA
source:	hsa-mir-20a-5p	target:	ITGA2
source:	hsa-mir-20a-5p	target:	LAMC1
source:	hsa-mir-20a-5p	target:	EREG
source:	hsa-mir-9-5p	target:	FLNB
source:	hsa-mir-9-5p	target:	PDGFRB
source:	hsa-mir-19a-3p	target:	ACTB
source:	hsa-mir-19a-3p	target:	ITGA2
source:	hsa-mir-19a-3p	target:	EREG
source:	hsa-mir-200b-3p	target:	KDR
source:	hsa-mir-200b-3p	target:	FN1
source:	hsa-mir-485-5p	target:	ACTG1
source:	hsa-mir-485-5p	target:	EGF
source:	hsa-mir-23a-3p	target:	ACTN4
source:	hsa-mir-23a-3p	target:	FLNA
source:	hsa-mir-23a-3p	target:	MYH10
source:	hsa-mir-24-3p	target:	ITGB3
source:	hsa-mir-24-3p	target:	EREG
source:	hsa-mir-24-3p	target:	PDGFRB
source:	hsa-mir-1-3p	target:	ACTB
source:	hsa-mir-1-3p	target:	ACTN4
source:	hsa-mir-1-3p	target:	FLNA
source:	hsa-mir-1-3p	target:	FLNB
source:	hsa-mir-1-3p	target:	ITGB4
source:	hsa-mir-1-3p	target:	FN1
source:	hsa-mir-1-3p	target:	ITGA6

## Sheet: Code
Table S5: The command for drawing.
name: 'PAX8-AS1'					source: 'PAX8-AS1',
	}, {				target: 'hsa-mir-15a-5p',
name: 'MAGI1-IT1'					value: 1
	}, {				}, {
name: 'TPM1-AS'					source: 'PAX8-AS1',
	}, {				target: 'hsa-mir-15b-5p',
name: 'ZNF674-AS1'					value: 1
	}, {				}, {
name: 'ADORA2A-AS1'					source: 'PAX8-AS1',
	}, {				target: 'hsa-mir-16-5p',
name: 'FEZF1-AS1'					value: 1
	}, {				}, {
name: 'MATN1-AS1'					source: 'PAX8-AS1',
	}, {				target: 'hsa-mir-181a-5p',
name: 'COX10-AS1'					value: 1
	}, {				}, {
name: 'MELTF-AS1'					source: 'PAX8-AS1',
	}, {				target: 'hsa-mir-30a-5p',
name: 'hsa-mir-15a-5p'					value: 1
	}, {				}, {
name: 'hsa-mir-15b-5p'					source: 'PAX8-AS1',
	}, {				target: 'hsa-mir-335-5p',
name: 'hsa-mir-16-5p'					value: 1
	}, {				}, {
name: 'hsa-mir-181a-5p'					source: 'PAX8-AS1',
	}, {				target: 'hsa-mir-665',
name: 'hsa-mir-30a-5p'					value: 1
	}, {				}, {
name: 'hsa-mir-335-5p'					source: 'PAX8-AS1',
	}, {				target: 'hsa-mir-92a-3p',
name: 'hsa-mir-665'					value: 1
	}, {				}, {
name: 'hsa-mir-92a-3p'					source: 'PAX8-AS1',
	}, {				target: 'hsa-mir-92b-3p',
name: 'hsa-mir-92b-3p'					value: 1
	}, {				}, {
name: 'hsa-mir-17-5p'					source: 'MAGI1-IT1',
	}, {				target: 'hsa-mir-17-5p',
name: 'hsa-mir-20a-5p'					value: 1
	}, {				}, {
name: 'hsa-mir-9-5p'					source: 'MAGI1-IT1',
	}, {				target: 'hsa-mir-20a-5p',
name: 'hsa-mir-19a-3p'					value: 1
	}, {				}, {
name: 'hsa-mir-200b-3p'					source: 'MAGI1-IT1',
	}, {				target: 'hsa-mir-9-5p',
name: 'hsa-mir-485-5p'					value: 1
	}, {				}, {
name: 'hsa-mir-23a-3p'					source: 'MAGI1-IT1',
	}, {				target: 'hsa-mir-9-5p',
name: 'hsa-mir-24-3p'					value: 1
	}, {				}, {
name: 'hsa-mir-1-3p'					source: 'TPM1-AS',
	}, {				target: 'hsa-mir-19a-3p',
name: 'ITGA2'					value: 1
	}, {				}, {
name: 'LAMC1'					source: 'TPM1-AS',
	}, {				target: 'hsa-mir-200b-3p',
name: 'KDR'					value: 1
	}, {				}, {
name: 'ITGA6'					source: 'TPM1-AS',
	}, {				target: 'hsa-mir-485-5p',
name: 'ACTB'					value: 1
	}, {				}, {
name: 'ACTG1'					source: 'ZNF674-AS1',
	}, {				target: 'hsa-mir-181a-5p',
name: 'ACTN4'					value: 1
	}, {				}, {
name: 'FLNA'					source: 'ZNF674-AS1',
	}, {				target: 'hsa-mir-23a-3p',
name: 'ITGB4'					value: 1
	}, {				}, {
name: 'LAMB1'					source: 'ZNF674-AS1',
	}, {				target: 'hsa-mir-23a-3p',
name: 'EREG'					value: 1
	}, {				}, {
name: 'LAMA3'					source: 'ADORA2A-AS1',
	}, {				target: 'hsa-mir-24-3p',
name: 'ITGB3'					value: 1
	}, {				}, {
name: 'HSPG2'					source: 'ADORA2A-AS1',
	}, {				target: 'hsa-mir-665',
name: 'GSN'					value: 1
	}, {				}, {
name: 'EGF'					source: 'FEZF1-AS1',
	}, {				target: 'hsa-mir-92a-3p',
name: 'FLNB'					value: 1
	}, {				}, {
name: 'MYH10'					source: 'FEZF1-AS1',
	}, {				target: 'hsa-mir-92b-3p',
name: 'PDGFRB'					value: 1
	}, {				}, {
name: 'FN1'					source: 'MATN1-AS1',
					target: 'hsa-mir-200b-3p',
					value: 1
					}, {
					source: 'COX10-AS1',
					target: 'hsa-mir-1-3p',
					value: 1
					}, {
					source: 'MELTF-AS1',
					target: 'hsa-mir-485-5p',
					value: 1
					}, {
					source: 'MELTF-AS1',
					target: 'hsa-mir-665',
					value: 1
					}, {
					source: 'hsa-mir-15a-5p',
					target: 'VCL',
					value: 1
					}, {
					source: 'hsa-mir-15a-5p',
					target: 'ITGA2',
					value: 1
					}, {
					source: 'hsa-mir-15a-5p',
					target: 'LAMC1',
					value: 1
					}, {
					source: 'hsa-mir-15b-5p',
					target: 'VCL',
					value: 1
					}, {
					source: 'hsa-mir-15b-5p',
					target: 'ITGA2',
					value: 1
					}, {
					source: 'hsa-mir-15b-5p',
					target: 'LAMC1',
					value: 1
					}, {
					source: 'hsa-mir-15b-5p',
					target: 'KDR',
					value: 1
					}, {
					source: 'hsa-mir-15b-5p',
					target: 'ITGA6',
					value: 1
					}, {
					source: 'hsa-mir-16-5p',
					target: 'ACTB',
					value: 1
					}, {
					source: 'hsa-mir-16-5p',
					target: 'VCL',
					value: 1
					}, {
					source: 'hsa-mir-16-5p',
					target: 'ACTG1',
					value: 1
					}, {
					source: 'hsa-mir-16-5p',
					target: 'ACTN4',
					value: 1
					}, {
					source: 'hsa-mir-16-5p',
					target: 'FLNA',
					value: 1
					}, {
					source: 'hsa-mir-16-5p',
					target: 'ITGA2',
					value: 1
					}, {
					source: 'hsa-mir-16-5p',
					target: 'LAMC1',
					value: 1
					}, {
					source: 'hsa-mir-16-5p',
					target: 'ITGB4',
					value: 1
					}, {
					source: 'hsa-mir-16-5p',
					target: 'KDR',
					value: 1
					}, {
					source: 'hsa-mir-16-5p',
					target: 'LAMB1',
					value: 1
					}, {
					source: 'hsa-mir-181a-5p',
					target: 'EREG',
					value: 1
					}, {
					source: 'hsa-mir-181a-5p',
					target: 'LAMA3',
					value: 1
					}, {
					source: 'hsa-mir-30a-5p',
					target: 'ITGB3',
					value: 1
					}, {
					source: 'hsa-mir-30a-5p',
					target: 'ITGA2',
					value: 1
					}, {
					source: 'hsa-mir-30a-5p',
					target: 'ITGB4',
					value: 1
					}, {
					source: 'hsa-mir-30a-5p',
					target: 'ITGA6',
					value: 1
					}, {
					source: 'hsa-mir-335-5p',
					target: 'ITGA2',
					value: 1
					}, {
					source: 'hsa-mir-335-5p',
					target: 'ITGB4',
					value: 1
					}, {
					source: 'hsa-mir-335-5p',
					target: 'KDR',
					value: 1
					}, {
					source: 'hsa-mir-335-5p',
					target: 'LAMB1',
					value: 1
					}, {
					source: 'hsa-mir-335-5p',
					target: 'EREG',
					value: 1
					}, {
					source: 'hsa-mir-335-5p',
					target: 'HSPG2',
					value: 1
					}, {
					source: 'hsa-mir-335-5p',
					target: 'GSN',
					value: 1
					}, {
					source: 'hsa-mir-665',
					target: 'HSPG2',
					value: 1
					}, {
					source: 'hsa-mir-665',
					target: 'EGF',
					value: 1
					}, {
					source: 'hsa-mir-92a-3p',
					target: 'ACTB',
					value: 1
					}, {
					source: 'hsa-mir-92a-3p',
					target: 'FLNA',
					value: 1
					}, {
					source: 'hsa-mir-92a-3p',
					target: 'FLNB',
					value: 1
					}, {
					source: 'hsa-mir-92a-3p',
					target: 'LAMC1',
					value: 1
					}, {
					source: 'hsa-mir-92b-3p',
					target: 'ACTN4',
					value: 1
					}, {
					source: 'hsa-mir-92b-3p',
					target: 'FLNA',
					value: 1
					}, {
					source: 'hsa-mir-92b-3p',
					target: 'FLNB',
					value: 1
					}, {
					source: 'hsa-mir-92b-3p',
					target: 'MYH10',
					value: 1
					}, {
					source: 'hsa-mir-92b-3p',
					target: 'ITGA6',
					value: 1
					}, {
					source: 'hsa-mir-17-5p',
					target: 'ITGA2',
					value: 1
					}, {
					source: 'hsa-mir-17-5p',
					target: 'LAMC1',
					value: 1
					}, {
					source: 'hsa-mir-17-5p',
					target: 'EREG',
					value: 1
					}, {
					source: 'hsa-mir-20a-5p',
					target: 'FLNA',
					value: 1
					}, {
					source: 'hsa-mir-20a-5p',
					target: 'ITGA2',
					value: 1
					}, {
					source: 'hsa-mir-20a-5p',
					target: 'LAMC1',
					value: 1
					}, {
					source: 'hsa-mir-20a-5p',
					target: 'EREG',
					value: 1
					}, {
					source: 'hsa-mir-9-5p',
					target: 'FLNB',
					value: 1
					}, {
					source: 'hsa-mir-9-5p',
					target: 'PDGFRB',
					value: 1
					}, {
					source: 'hsa-mir-19a-3p',
					target: 'ACTB',
					value: 1
					}, {
					source: 'hsa-mir-19a-3p',
					target: 'ITGA2',
					value: 1
					}, {
					source: 'hsa-mir-19a-3p',
					target: 'EREG',
					value: 1
					}, {
					source: 'hsa-mir-200b-3p',
					target: 'KDR',
					value: 1
					}, {
					source: 'hsa-mir-200b-3p',
					target: 'FN1',
					value: 1
					}, {
					source: 'hsa-mir-485-5p',
					target: 'ACTG1',
					value: 1
					}, {
					source: 'hsa-mir-485-5p',
					target: 'EGF',
					value: 1
					}, {
					source: 'hsa-mir-23a-3p',
					target: 'ACTN4',
					value: 1
					}, {
					source: 'hsa-mir-23a-3p',
					target: 'FLNA',
					value: 1
					}, {
					source: 'hsa-mir-23a-3p',
					target: 'MYH10',
					value: 1
					}, {
					source: 'hsa-mir-24-3p',
					target: 'ITGB3',
					value: 1
					}, {
					source: 'hsa-mir-24-3p',
					target: 'EREG',
					value: 1
					}, {
					source: 'hsa-mir-24-3p',
					target: 'PDGFRB',
					value: 1
					}, {
					source: 'hsa-mir-1-3p',
					target: 'ACTB',
					value: 1
					}, {
					source: 'hsa-mir-1-3p',
					target: 'ACTN4',
					value: 1
					}, {
					source: 'hsa-mir-1-3p',
					target: 'FLNA',
					value: 1
					}, {
					source: 'hsa-mir-1-3p',
					target: 'FLNB',
					value: 1
					}, {
					source: 'hsa-mir-1-3p',
					target: 'ITGB4',
					value: 1
					}, {
					source: 'hsa-mir-1-3p',
					target: 'FN1',
					value: 1
					}, {
					source: 'hsa-mir-1-3p',
					target: 'ITGA6',
					value: 1
					}, {
					source: 'hsa-mir-34a-5p',
					target: 'ITGB3',
					value: 1
					}, {
					source: 'hsa-mir-34a-5p',
					target: 'VCL',
					value: 1
					}, {
					source: 'hsa-mir-34a-5p',
					target: 'ACTG1',
					value: 1
					}, {
					source: 'hsa-mir-34a-5p',
					target: 'PDGFRB',
					value: 1
					}, {
					source: 'hsa-mir-34a-5p',
					target: 'ITGA6',
					value: 1
					}, {
					source: 'hsa-mir-769-5p',
					target: 'ACTN4',
					value: 1
					}, {
					source: 'hsa-mir-769-5p',
					target: 'EREG',
					value: 1
					}, {
